# Supplementary material for: (E)-2-Meth­oxy-9-(2-meth­oxy-9H-xanthen-9-yl­idene)-9H-xanthene
Source: Acta Crystallogr Sect E Struct Rep Online. 2013 Jun 29;69(Pt 7):o1167. doi: 10.1107/S1600536813017297 (PMC3770426; doi:10.1107/S1600536813017297)
Supplement: Supplementary file 1 [file e-69-o1167-sup1.cif]

##############################################################################
#                                                                            #
# This CIF contains the data in a paper accepted for publication in          #
# Acta Crystallographica Section E. It conforms to the requirements of       #
# Notes for Authors for Acta Crystallographica Section E, and has been       #
# peer reviewed under the auspices of the IUCr Commission on Journals.       #
#                                                                            #
# Full details of the Crystallographic Information File format               #
# are given in the paper "The Crystallographic Information File (CIF):       #
# a New Standard Archive File for Crystallography" by S. R. Hall, F. H.      #
# Allen and I. D. Brown [Acta Cryst. (1991), A47, 655-685].                  #
#                                                                            #
# The current version of the core CIF dictionary is obtainable from          #
# ftp://ftp.iucr.org/pub/cif_core.dic.                                       #
#                                                                            #
# Software is freely available for graphical display of the structure(s)     #
# in this CIF. For information consult the CIF software page                 #
# http://www.iucr.org/resources/cif/software.                                #
#                                                                            #
# This file may be used for bona fide research purposes within the           #
# scientific community so long as proper attribution is given to the journal # 
# article from which it was obtained.                                        #
#                                                                            #
##############################################################################
data_global
_audit_creation_method     'form.cif (version 2.0)'
_journal_data_validation_number     ?
_journal_date_recd_electronic     2013-04-25
_journal_date_accepted     2013-06-23
_journal_name_full     'Acta Crystallographica, Section E'
_journal_year     2013
_journal_volume     69
_journal_issue      7
_journal_page_first     o1167
_journal_page_last     o1167
_journal_paper_category     QO
_journal_paper_doi     10.1107/S1600536813017297
_journal_coeditor_code     ZQ2201
_publ_contact_author_name     'Professor Qin-Hua Song'
_publ_contact_author_address
;
Department of Chemistry
University of Science and Technology of China
Hefei 230026
People's Republic of China
;
_publ_contact_author_email     qhsong@ustc.edu.cn
_publ_contact_author_fax     '086 551 63607992'
_publ_contact_author_phone     '086 551 63601592'
_publ_section_title
;\
(<i>E</i>)-2-Methoxy-9-(2-methoxy-9<i>H</i>-xanthen-9-ylidene)-9<i>H</i>-\
xanthene
;
loop_
    _publ_author_name
    _publ_author_address
    'Tian, Xiang-Yu'
;
Department of Chemistry
University of Science and Technology of China
Hefei 230026
People's Republic of China
;
    'Song, Qin-Hua'
;
Department of Chemistry
University of Science and Technology of China
Hefei 230026
People's Republic of China
;
data_I
_audit_creation_method     SHELXL-97
_chemical_name_systematic
;\
(<i>E</i>)-2-Methoxy-9-(2-methoxy-9<i>H</i>-xanthen-9-ylidene)-9<i>H</i>-\
xanthene
;
_chemical_name_common     ?
_chemical_formula_moiety     'C28 H20 O4'
_chemical_formula_sum     'C28 H20 O4'
_chemical_formula_structural     ?
_chemical_formula_analytical     ?
_chemical_formula_iupac     'C28 H20 O4'
_chemical_formula_weight     420.28
_chemical_melting_point     ?
_symmetry_cell_setting     monoclinic
_symmetry_space_group_name_H-M     'P 21/c'
_symmetry_space_group_name_Hall     '-P 2ybc'
loop_
    _symmetry_equiv_pos_as_xyz
    'x, y, z'
    '-x, y+1/2, -z+1/2'
    '-x, -y, -z'
    'x, -y-1/2, z-1/2'
_cell_length_a     8.5699(7)
_cell_length_b     7.5200(6)
_cell_length_c     16.6101(18)
_cell_angle_alpha     90.0
_cell_angle_beta     102.682(7)
_cell_angle_gamma     90.0
_cell_volume     1044.33(16)
_cell_formula_units_Z     2
_cell_measurement_reflns_used     2041
_cell_measurement_theta_min     2.7
_cell_measurement_theta_max     29.1
_cell_measurement_temperature     291(2)
_exptl_crystal_description     block
_exptl_crystal_colour     colourless
_exptl_crystal_size_max     0.42
_exptl_crystal_size_mid     0.40
_exptl_crystal_size_min     0.32
_exptl_crystal_size_rad     ?
_exptl_crystal_density_diffrn     1.337
_exptl_crystal_density_meas     ?
_exptl_crystal_density_method     'not measured'
_exptl_crystal_F_000     440
_exptl_absorpt_coefficient_mu     0.089
_exptl_absorpt_correction_type     multi-scan
_exptl_absorpt_process_details
;
(CrysAlis PRO; Oxford Diffraction, 2007)
;
_exptl_absorpt_correction_T_min     0.964
_exptl_absorpt_correction_T_max     0.972
_exptl_special_details
;
CrysAlisPro, Oxford Diffraction Ltd.,
Version 1.171.33.34d (release 27-02-2009 CrysAlis171 .NET)
Empirical absorption correction using spherical harmonics,
implemented in SCALE3 ABSPACK scaling algorithm.
;
_diffrn_ambient_temperature     291(2)
_diffrn_radiation_type     MoK\a
_diffrn_radiation_wavelength     0.71073
_diffrn_radiation_source     'Enhance (Mo) X-ray Source'
_diffrn_radiation_monochromator     graphite
_diffrn_measurement_device_type     'Oxford Diffraction Gemini S Ultra'
_diffrn_measurement_method     '\w scans'
_diffrn_detector_area_resol_mean     15.9149
_diffrn_reflns_number     6419
_diffrn_reflns_av_R_equivalents     0.0294
_diffrn_reflns_av_sigmaI/netI     0.0541
_diffrn_reflns_theta_min     2.99
_diffrn_reflns_theta_max     26.73
_diffrn_reflns_theta_full     26.73
_diffrn_measured_fraction_theta_max     0.993
_diffrn_measured_fraction_theta_full     0.993
_diffrn_reflns_limit_h_min     -10
_diffrn_reflns_limit_h_max     7
_diffrn_reflns_limit_k_min     -7
_diffrn_reflns_limit_k_max     9
_diffrn_reflns_limit_l_min     -21
_diffrn_reflns_limit_l_max     21
_diffrn_reflns_reduction_process     ?
_diffrn_standards_number     3
_diffrn_standards_interval_count     200
_diffrn_standards_interval_time     2
_diffrn_standards_decay_%     0
loop_
    _diffrn_standard_refln_index_h
    _diffrn_standard_refln_index_k
    _diffrn_standard_refln_index_l
    ? ? ?
_refine_special_details
;
Refinement of <i>F</i>^2^ against ALL reflections. The weighted <i>R</i>-factor
<i>wR</i> and goodness of fit <i>S</i> are based on <i>F</i>^2^, conventional
<i>R</i>-factors <i>R</i> are based on <i>F</i>, with <i>F</i> set to zero for
negative <i>F</i>^2^. The threshold expression of <i>F</i>^2^ >
\s(<i>F</i>^2^) is used only for calculating <i>R</i>-factors(gt) <i>etc</i>.
and is not relevant to the choice of reflections for refinement.
<i>R</i>-factors based on <i>F</i>^2^ are statistically about twice as large
as those based on <i>F</i>, and <i>R</i>-factors based on ALL data will be
even larger.
;
_reflns_number_total     2205
_reflns_number_gt     1264
_reflns_threshold_expression     I>2sigma(I)
_refine_ls_structure_factor_coef     Fsqd
_refine_ls_matrix_type     full
_refine_ls_R_factor_all     0.0745
_refine_ls_R_factor_gt     0.0374
_refine_ls_wR_factor_all     ?
_refine_ls_wR_factor_gt     0.0568
_refine_ls_wR_factor_ref     0.0603
_refine_ls_goodness_of_fit_ref     0.997
_refine_ls_restrained_S_all     0.997
_refine_ls_restrained_S_obs     ?
_refine_ls_number_reflns     2205
_refine_ls_number_parameters     146
_refine_ls_number_restraints     0
_refine_ls_number_constraints     ?
_refine_ls_hydrogen_treatment     constr
_refine_ls_weighting_scheme     calc
_refine_ls_weighting_details
              'w=1/[\s^2^(Fo^2^)+(0.0079P)^2^+0.1500P] where P=(Fo^2^+2Fc^2^)/3'
_refine_ls_shift/su_max     0.000
_refine_ls_shift/su_mean     0.000
_refine_diff_density_max     0.156
_refine_diff_density_min     -0.173
_refine_ls_extinction_method     none
_refine_ls_extinction_coef     ?
loop_
    _atom_type_symbol
    _atom_type_description
    _atom_type_scat_dispersion_real
    _atom_type_scat_dispersion_imag
    _atom_type_scat_source
    'C' 'C' 0.0030 0.0020
                         'International Tables Vol C Tables 4.2.6.8 and 6.1.1.4'
    'H' 'H' 0.0000 0.0000
                         'International Tables Vol C Tables 4.2.6.8 and 6.1.1.4'
    'O' 'O' 0.0110 0.0060
                         'International Tables Vol C Tables 4.2.6.8 and 6.1.1.4'
_computing_data_collection     'CrysAlis PRO (Oxford Diffraction, 2007)'
_computing_cell_refinement     'CrysAlis PRO (Oxford Diffraction, 2007)'
_computing_data_reduction     'CrysAlis PRO (Oxford Diffraction, 2007)'
_computing_structure_solution     'SHELXS97 (Sheldrick, 2008)'
_computing_structure_refinement     'SHELXL97 (Sheldrick, 2008)'
_computing_molecular_graphics     'ORTEP-3 for Windows (Farrugia, 2012)'
_computing_publication_material     'SHELXL97 (Sheldrick, 2008)'
loop_
    _atom_site_type_symbol
    _atom_site_label
    _atom_site_fract_x
    _atom_site_fract_y
    _atom_site_fract_z
    _atom_site_U_iso_or_equiv
    _atom_site_adp_type
    _atom_site_calc_flag
    _atom_site_refinement_flags
    _atom_site_occupancy
    _atom_site_symmetry_multiplicity
    _atom_site_disorder_assembly
    _atom_site_disorder_group
    O O1 0.37126(14) -0.03674(16) 0.29797(7) 0.0612(4) Uani d . 1 1 . .
    O O2 0.15571(11) 0.62217(15) 0.36978(6) 0.0464(3) Uani d . 1 1 . .
    C C1 0.4953(2) -0.1274(2) 0.35211(12) 0.0720(6) Uani d . 1 1 . .
    H H1A 0.5140 -0.2396 0.3283 0.108 Uiso calc R 1 1 . .
    H H1B 0.4654 -0.1471 0.4038 0.108 Uiso calc R 1 1 . .
    H H1C 0.5912 -0.0572 0.3611 0.108 Uiso calc R 1 1 . .
    C C2 0.32826(18) 0.1287(2) 0.32026(10) 0.0419(4) Uani d . 1 1 . .
    C C3 0.20616(18) 0.2107(2) 0.26345(10) 0.0471(4) Uani d . 1 1 . .
    H H3 0.1611 0.1537 0.2141 0.057 Uiso calc R 1 1 . .
    C C4 0.15201(17) 0.3756(2) 0.27995(10) 0.0453(4) Uani d . 1 1 . .
    H H4 0.0692 0.4298 0.2424 0.054 Uiso calc R 1 1 . .
    C C5 0.22169(16) 0.4607(2) 0.35303(9) 0.0381(4) Uani d . 1 1 . .
    C C6 0.34973(16) 0.3863(2) 0.40865(9) 0.0335(4) Uani d . 1 1 . .
    C C7 0.39884(17) 0.2148(2) 0.39259(9) 0.0374(4) Uani d . 1 1 . .
    H H7 0.4793 0.1586 0.4308 0.045 Uiso calc R 1 1 . .
    C C8 0.42069(14) 0.49291(19) 0.48303(9) 0.0331(4) Uani d . 1 1 . .
    C C9 0.29155(16) 0.58847(19) 0.51278(9) 0.0340(4) Uani d . 1 1 . .
    C C10 0.16438(17) 0.6537(2) 0.45337(10) 0.0389(4) Uani d . 1 1 . .
    C C11 0.04103(17) 0.7507(2) 0.47368(11) 0.0484(5) Uani d . 1 1 . .
    H H11 -0.0405 0.7970 0.4326 0.058 Uiso calc R 1 1 . .
    C C12 0.04121(19) 0.7774(2) 0.55581(11) 0.0501(5) Uani d . 1 1 . .
    H H12 -0.0398 0.8441 0.5704 0.060 Uiso calc R 1 1 . .
    C C13 0.16141(18) 0.7056(2) 0.61689(11) 0.0466(4) Uani d . 1 1 . .
    H H13 0.1593 0.7207 0.6722 0.056 Uiso calc R 1 1 . .
    C C14 0.28401(16) 0.6117(2) 0.59522(10) 0.0397(4) Uani d . 1 1 . .
    H H14 0.3635 0.5626 0.6365 0.048 Uiso calc R 1 1 . .
loop_
    _atom_site_aniso_label
    _atom_site_aniso_U_11
    _atom_site_aniso_U_22
    _atom_site_aniso_U_33
    _atom_site_aniso_U_12
    _atom_site_aniso_U_13
    _atom_site_aniso_U_23
    O1 0.0783(9) 0.0499(8) 0.0496(8) 0.0048(7) 0.0012(6) -0.0137(7)
    O2 0.0441(7) 0.0518(7) 0.0374(7) 0.0114(6) -0.0043(5) 0.0007(6)
    C1 0.0937(16) 0.0533(12) 0.0666(14) 0.0160(12) 0.0122(12) -0.0051(12)
    C2 0.0445(10) 0.0415(10) 0.0395(11) -0.0044(8) 0.0088(8) -0.0064(9)
    C3 0.0441(10) 0.0614(12) 0.0319(10) -0.0077(9) -0.0003(7) -0.0105(9)
    C4 0.0365(9) 0.0615(12) 0.0336(10) 0.0011(9) -0.0019(7) -0.0005(9)
    C5 0.0331(9) 0.0438(10) 0.0356(10) -0.0003(8) 0.0032(7) -0.0019(8)
    C6 0.0263(8) 0.0423(10) 0.0295(9) -0.0025(7) 0.0010(6) -0.0003(8)
    C7 0.0344(9) 0.0429(10) 0.0320(9) -0.0009(8) 0.0012(7) -0.0002(8)
    C8 0.0326(8) 0.0341(9) 0.0299(9) 0.0004(7) 0.0007(6) 0.0020(7)
    C9 0.0300(9) 0.0343(10) 0.0362(10) -0.0012(7) 0.0039(7) 0.0003(8)
    C10 0.0361(9) 0.0398(10) 0.0384(11) -0.0001(8) 0.0027(7) -0.0014(8)
    C11 0.0351(10) 0.0475(11) 0.0581(12) 0.0091(8) 0.0003(8) 0.0009(10)
    C12 0.0409(10) 0.0473(11) 0.0640(14) 0.0060(8) 0.0159(9) -0.0050(10)
    C13 0.0451(11) 0.0496(11) 0.0473(11) 0.0002(8) 0.0149(9) -0.0012(9)
    C14 0.0342(9) 0.0430(10) 0.0404(11) -0.0020(8) 0.0047(7) 0.0020(9)
_geom_special_details
;
All e.s.d.'s (except the e.s.d. in the dihedral angle between two l.s. planes)
are estimated using the full covariance matrix. The cell e.s.d.'s are taken
into account individually in the estimation of e.s.d.'s in distances, angles
and torsion angles; correlations between e.s.d.'s in cell parameters are only
used when they are defined by crystal symmetry. An approximate (isotropic)
treatment of cell e.s.d.'s is used for estimating e.s.d.'s involving l.s.
planes.
;
loop_
    _geom_bond_atom_site_label_1
    _geom_bond_atom_site_label_2
    _geom_bond_site_symmetry_2
    _geom_bond_distance
    _geom_bond_publ_flag
    O1 C2 . 1.3716(18) ?
    O1 C1 . 1.4086(19) ?
    O2 C5 . 1.3930(17) ?
    O2 C10 . 1.3942(17) ?
    C1 H1A . 0.9600 ?
    C1 H1B . 0.9600 ?
    C1 H1C . 0.9600 ?
    C2 C7 . 1.3816(19) ?
    C2 C3 . 1.390(2) ?
    C3 C4 . 1.373(2) ?
    C3 H3 . 0.9300 ?
    C4 C5 . 1.3861(19) ?
    C4 H4 . 0.9300 ?
    C5 C6 . 1.3878(18) ?
    C6 C7 . 1.400(2) ?
    C6 C8 . 1.4865(19) ?
    C7 H7 . 0.9300 ?
    C8 C8 3_666 1.357(2) ?
    C8 C9 . 1.4918(17) ?
    C9 C10 . 1.3892(19) ?
    C9 C14 . 1.3960(19) ?
    C10 C11 . 1.3857(19) ?
    C11 C12 . 1.379(2) ?
    C11 H11 . 0.9300 ?
    C12 C13 . 1.387(2) ?
    C12 H12 . 0.9300 ?
    C13 C14 . 1.3777(18) ?
    C13 H13 . 0.9300 ?
    C14 H14 . 0.9300 ?
loop_
    _geom_angle_atom_site_label_1
    _geom_angle_atom_site_label_2
    _geom_angle_atom_site_label_3
    _geom_angle_site_symmetry_1
    _geom_angle_site_symmetry_3
    _geom_angle
    _geom_angle_publ_flag
    C2 O1 C1 . . 118.46(14) ?
    C5 O2 C10 . . 114.32(12) ?
    O1 C1 H1A . . 109.5 ?
    O1 C1 H1B . . 109.5 ?
    H1A C1 H1B . . 109.5 ?
    O1 C1 H1C . . 109.5 ?
    H1A C1 H1C . . 109.5 ?
    H1B C1 H1C . . 109.5 ?
    O1 C2 C7 . . 124.57(15) ?
    O1 C2 C3 . . 115.21(15) ?
    C7 C2 C3 . . 120.22(15) ?
    C4 C3 C2 . . 120.15(15) ?
    C4 C3 H3 . . 119.9 ?
    C2 C3 H3 . . 119.9 ?
    C3 C4 C5 . . 119.50(15) ?
    C3 C4 H4 . . 120.2 ?
    C5 C4 H4 . . 120.2 ?
    C4 C5 C6 . . 121.49(15) ?
    C4 C5 O2 . . 117.49(14) ?
    C6 C5 O2 . . 121.00(14) ?
    C5 C6 C7 . . 118.14(14) ?
    C5 C6 C8 . . 117.06(13) ?
    C7 C6 C8 . . 124.75(13) ?
    C2 C7 C6 . . 120.30(15) ?
    C2 C7 H7 . . 119.9 ?
    C6 C7 H7 . . 119.9 ?
    C8 C8 C6 3_666 . 125.28(16) ?
    C8 C8 C9 3_666 . 124.96(17) ?
    C6 C8 C9 . . 109.71(11) ?
    C10 C9 C14 . . 117.04(13) ?
    C10 C9 C8 . . 117.27(13) ?
    C14 C9 C8 . . 125.63(13) ?
    C11 C10 C9 . . 122.30(15) ?
    C11 C10 O2 . . 117.08(14) ?
    C9 C10 O2 . . 120.62(13) ?
    C12 C11 C10 . . 118.85(15) ?
    C12 C11 H11 . . 120.6 ?
    C10 C11 H11 . . 120.6 ?
    C11 C12 C13 . . 120.42(15) ?
    C11 C12 H12 . . 119.8 ?
    C13 C12 H12 . . 119.8 ?
    C14 C13 C12 . . 119.68(16) ?
    C14 C13 H13 . . 120.2 ?
    C12 C13 H13 . . 120.2 ?
    C13 C14 C9 . . 121.50(15) ?
    C13 C14 H14 . . 119.3 ?
    C9 C14 H14 . . 119.3 ?
loop_
    _geom_torsion_atom_site_label_1
    _geom_torsion_atom_site_label_2
    _geom_torsion_atom_site_label_3
    _geom_torsion_atom_site_label_4
    _geom_torsion_site_symmetry_1
    _geom_torsion_site_symmetry_2
    _geom_torsion_site_symmetry_3
    _geom_torsion_site_symmetry_4
    _geom_torsion
    _geom_torsion_publ_flag
    C1 O1 C2 C7 . . . . 0.3(2) ?
    C1 O1 C2 C3 . . . . 179.38(14) ?
    O1 C2 C3 C4 . . . . 179.07(13) ?
    C7 C2 C3 C4 . . . . -1.8(2) ?
    C2 C3 C4 C5 . . . . 1.0(2) ?
    C3 C4 C5 C6 . . . . 2.7(2) ?
    C3 C4 C5 O2 . . . . -175.69(13) ?
    C10 O2 C5 C4 . . . . 147.12(13) ?
    C10 O2 C5 C6 . . . . -31.24(19) ?
    C4 C5 C6 C7 . . . . -5.4(2) ?
    O2 C5 C6 C7 . . . . 172.91(12) ?
    C4 C5 C6 C8 . . . . 176.96(12) ?
    O2 C5 C6 C8 . . . . -4.7(2) ?
    O1 C2 C7 C6 . . . . 178.01(13) ?
    C3 C2 C7 C6 . . . . -1.0(2) ?
    C5 C6 C7 C2 . . . . 4.5(2) ?
    C8 C6 C7 C2 . . . . -178.03(13) ?
    C5 C6 C8 C8 . . . 3_666 -139.87(19) ?
    C7 C6 C8 C8 . . . 3_666 42.7(3) ?
    C5 C6 C8 C9 . . . . 37.73(17) ?
    C7 C6 C8 C9 . . . . -139.75(14) ?
    C8 C8 C9 C10 3_666 . . . 140.63(19) ?
    C6 C8 C9 C10 . . . . -36.97(18) ?
    C8 C8 C9 C14 3_666 . . . -42.2(3) ?
    C6 C8 C9 C14 . . . . 140.17(15) ?
    C14 C9 C10 C11 . . . . 5.3(2) ?
    C8 C9 C10 C11 . . . . -177.34(14) ?
    C14 C9 C10 O2 . . . . -174.28(13) ?
    C8 C9 C10 O2 . . . . 3.1(2) ?
    C5 O2 C10 C11 . . . . -147.58(13) ?
    C5 O2 C10 C9 . . . . 32.0(2) ?
    C9 C10 C11 C12 . . . . -2.6(2) ?
    O2 C10 C11 C12 . . . . 176.93(15) ?
    C10 C11 C12 C13 . . . . -1.1(2) ?
    C11 C12 C13 C14 . . . . 2.1(2) ?
    C12 C13 C14 C9 . . . . 0.8(2) ?
    C10 C9 C14 C13 . . . . -4.3(2) ?
    C8 C9 C14 C13 . . . . 178.55(14) ?
