# Supplementary material for: (E)-2-Meth­oxy-9-(2-meth­oxy-9H-xanthen-9-yl­idene)-9H-xanthene
Source: Acta Crystallogr Sect E Struct Rep Online. 2013 Jun 29;69(Pt 7):o1167. doi: 10.1107/S1600536813017297 (PMC3770426; doi:10.1107/S1600536813017297)
Supplement: Supplementary file 2 [file e-69-o1167-Isup2.hkl]

#
# h,k,l, Fc-squared, Fo-squared, sigma(Fo-squared) and status flag
#
data_I
_shelx_title ' P21/c'
_shelx_refln_list_code          4
_shelx_F_calc_maximum      106.13
_exptl_crystal_F_000       439.95
_reflns_d_resolution_high  0.7902
 
loop_
 _symmetry_equiv_pos_as_xyz
 'x, y, z'
 '-x, y+1/2, -z+1/2'
 '-x, -y, -z'
 'x, -y-1/2, z-1/2'
 
_cell_length_a     8.5699
_cell_length_b     7.5200
_cell_length_c    16.6101
_cell_angle_alpha  90.000
_cell_angle_beta  102.682
_cell_angle_gamma  90.000
 
_shelx_F_squared_multiplier     1.000
 
loop_
 _refln_index_h
 _refln_index_k
 _refln_index_l
 _refln_F_squared_calc
 _refln_F_squared_meas
 _refln_F_squared_sigma
 _refln_observed_status
   2   0   0     1406.30     1404.99      9.13 o
   3   0   0      124.39      115.83      3.26 o
   4   0   0      754.56      825.38     24.46 o
   5   0   0      468.63      478.52     12.77 o
   6   0   0      648.21      639.91     35.94 o
   7   0   0       60.27       61.69     11.02 o
   8   0   0       49.40       46.24     11.53 o
   9   0   0      175.36      192.70     17.47 o
  10   0   0       26.59       25.69     12.76 o
   1   1   0      184.31      197.79      1.93 o
   2   1   0     3315.43     3203.63      9.55 o
   3   1   0       21.59       19.05      1.31 o
   4   1   0      138.02      134.86      3.37 o
   5   1   0       40.00       41.23      2.27 o
   6   1   0       70.30       80.38      3.94 o
   7   1   0      213.65      225.26     11.18 o
   8   1   0      385.68      439.27     22.13 o
   9   1   0       26.76       25.23     10.33 o
  10   1   0       28.82       38.79     13.51 o
   0   2   0      492.28      469.27      6.33 o
   1   2   0     4060.09     4005.53     18.53 o
   2   2   0      636.25      616.66      4.97 o
   3   2   0      257.07      270.70      3.73 o
   4   2   0       80.95       77.75      2.68 o
   5   2   0       51.91       42.22      2.78 o
   6   2   0      115.03      113.67      6.43 o
   7   2   0        0.99       -1.32      7.68 o
   8   2   0       16.75        9.84      9.94 o
   9   2   0       73.91       64.99     12.79 o
  10   2   0        8.40        7.73     11.51 o
   1   3   0      189.40      176.77      2.94 o
   2   3   0      479.23      456.95      7.80 o
   3   3   0      198.26      201.46      4.69 o
   4   3   0      102.39       99.95      3.45 o
   5   3   0       22.31       24.91      2.78 o
   6   3   0      200.23      187.30     15.54 o
   7   3   0      127.20      121.52      7.95 o
   8   3   0       47.84       39.77     12.33 o
   9   3   0       78.92      102.27     16.24 o
   0   4   0      320.86      317.82     12.13 o
   1   4   0       27.79       28.59      1.93 o
   2   4   0      806.05      830.11      8.92 o
   3   4   0      174.09      174.12      3.79 o
   4   4   0       41.18       36.04      3.48 o
   5   4   0      706.67      702.21      8.46 o
   6   4   0      550.10      562.91     11.43 o
   7   4   0       56.78       55.69      6.70 o
   8   4   0        3.98        3.07      9.92 o
   9   4   0        7.36        1.06     12.22 o
   1   5   0        0.22        1.12      2.19 o
   2   5   0      188.63      186.01      4.74 o
   3   5   0      123.02      109.83      4.11 o
   4   5   0      515.16      494.23     16.23 o
   5   5   0        2.20        3.47      4.01 o
   6   5   0       13.55       17.71      3.91 o
   7   5   0       21.32       14.24      4.86 o
   8   5   0        0.07       -4.10      9.50 o
   0   6   0       29.48       32.85      6.35 o
   1   6   0       42.76       37.92      4.09 o
   2   6   0        1.77        0.13      2.98 o
   3   6   0      182.62      189.36      9.94 o
   4   6   0       39.71       42.14      5.63 o
   5   6   0       51.80       46.92      5.91 o
   6   6   0        1.33        1.33      5.12 o
   7   6   0        0.46       -1.56      4.77 o
   8   6   0        0.19        2.48      8.86 o
   1   7   0        5.50        9.00      3.45 o
   2   7   0       54.57       41.70      6.78 o
   3   7   0       38.97       33.66      6.93 o
   4   7   0        4.48        1.61      5.02 o
   5   7   0      165.97      180.43     13.32 o
   6   7   0        4.05       11.07      5.57 o
   7   7   0        0.18       -5.41      8.63 o
   0   8   0      185.89      181.82     17.55 o
   1   8   0        3.96        2.42      4.98 o
   2   8   0        7.77        5.75      5.78 o
   3   8   0        2.71        3.13      5.93 o
   4   8   0        3.94        3.72      5.05 o
   5   8   0        1.90        4.49      7.38 o
   1   9   0        5.82        7.16      6.90 o
   2   9   0        3.01       14.00     10.24 o
   3   9   0       13.49       10.38      9.71 o
 -10   1   1        6.85        8.87     12.06 o
  -9   1   1       35.45       38.40     10.25 o
  -8   1   1       25.89       27.97      7.74 o
  -7   1   1      124.61      118.53      9.21 o
  -6   1   1        9.10        7.55      1.97 o
  -5   1   1        9.28       10.05      1.55 o
  -4   1   1      148.91      151.45      2.89 o
  -3   1   1       19.46       19.94      1.15 o
  -2   1   1    11263.81    10522.50     51.68 o
  -1   1   1       31.51       25.08      1.85 o
   0   1   1     5776.37     5506.24     63.49 o
   1   1   1       11.00       11.17      1.24 o
   2   1   1       50.30       43.51      1.54 o
   3   1   1      169.33      172.21      2.58 o
   4   1   1      618.70      639.56      7.40 o
   5   1   1        3.00        3.36      2.31 o
   6   1   1        0.08        1.17      5.25 o
   7   1   1      224.39      222.90     11.58 o
   8   1   1       10.61        8.09      6.51 o
   9   1   1        0.87        5.34     11.11 o
  10   1   1        1.83        0.50     10.92 o
 -10   2   1       11.64        4.94     11.64 o
  -9   2   1        5.69       13.06     10.44 o
  -8   2   1      103.09      104.56     13.94 o
  -7   2   1       45.07       44.31      4.82 o
  -6   2   1      241.54      227.82      7.37 o
  -5   2   1        4.78        6.51      1.77 o
  -4   2   1       75.53       70.84      2.49 o
  -3   2   1      179.50      180.69      2.37 o
  -2   2   1      110.37      109.61      2.78 o
  -1   2   1     4761.86     4664.92     29.12 o
   0   2   1      561.77      534.56      3.96 o
   1   2   1      692.42      686.26      4.33 o
   2   2   1      616.72      603.29      4.36 o
   3   2   1      128.43      128.74      3.04 o
   4   2   1        0.06        0.82      2.41 o
   5   2   1      164.62      134.57      6.47 o
   6   2   1      277.30      277.82     17.36 o
   7   2   1       15.13       19.21      4.72 o
   8   2   1      403.55      430.73     22.42 o
   9   2   1       40.82       45.43     11.40 o
  10   2   1       43.48       44.46     13.06 o
 -10   3   1        0.92       12.36     12.82 o
  -9   3   1      113.54      127.87     15.54 o
  -8   3   1        7.76       19.20      9.96 o
  -7   3   1       19.70       16.91      8.50 o
  -6   3   1      302.96      277.46     11.74 o
  -5   3   1       93.30       92.18      3.44 o
  -4   3   1      235.39      213.86      5.93 o
  -3   3   1      786.25      767.37     13.44 o
  -2   3   1     1157.49     1179.89      7.40 o
  -1   3   1      871.47      903.06      5.63 o
   0   3   1        0.05        1.24      1.48 o
   1   3   1      286.40      293.80      3.13 o
   2   3   1      706.81      708.56      6.49 o
   3   3   1       11.50       12.31      1.83 o
   4   3   1      138.40      152.26     13.02 o
   5   3   1      291.00      282.34     14.09 o
   6   3   1      248.79      244.12     10.14 o
   7   3   1       29.68       30.97      8.06 o
   8   3   1       44.50       50.94      6.44 o
   9   3   1        0.06       10.23     10.50 o
  -9   4   1        3.48        1.18     10.24 o
  -8   4   1        1.51       -2.12      7.47 o
  -7   4   1       63.77       64.21      5.78 o
  -6   4   1       17.77       11.62      3.77 o
  -5   4   1        0.01       -0.02      4.01 o
  -4   4   1      348.60      362.45     12.21 o
  -3   4   1      191.10      201.22      9.08 o
  -2   4   1       39.67       49.63      2.01 o
  -1   4   1        1.09        0.95      1.35 o
   0   4   1      991.68     1020.26     11.13 o
   1   4   1      400.84      416.06      7.74 o
   2   4   1      138.20      135.71      3.11 o
   3   4   1        5.99        6.61      1.67 o
   4   4   1      274.23      267.67      6.10 o
   5   4   1      337.09      338.44      6.78 o
   6   4   1      102.07      106.32      6.87 o
   7   4   1       24.90       13.41      5.64 o
   8   4   1        1.02        1.01      8.69 o
   9   4   1        0.22       -5.05      9.62 o
  -8   5   1        1.08        4.45     10.02 o
  -7   5   1        0.62        0.72      3.76 o
  -6   5   1        6.57        3.06      3.77 o
  -5   5   1       16.43       13.61      4.22 o
  -4   5   1      173.71      172.01      7.91 o
  -3   5   1       53.52       61.03      8.08 o
  -2   5   1      272.86      279.66      4.53 o
  -1   5   1       90.36       83.98      3.01 o
   0   5   1      246.37      251.73      7.84 o
   1   5   1      301.17      306.79      6.17 o
   2   5   1        0.20       -1.18      2.72 o
   3   5   1      482.08      463.24      9.95 o
   4   5   1      179.39      163.63      8.85 o
   5   5   1      288.68      274.93     19.43 o
   6   5   1       20.83       19.74      4.83 o
   7   5   1        0.62        1.44      4.12 o
   8   5   1        6.50       12.78     10.16 o
  -8   6   1        3.16        0.14     12.11 o
  -7   6   1        5.62        8.73      5.20 o
  -6   6   1        1.34        0.81      4.39 o
  -5   6   1       46.03       41.94      5.75 o
  -4   6   1        9.47        9.35      4.75 o
  -3   6   1        6.68       10.76      4.96 o
  -2   6   1        1.13        1.45      1.65 o
  -1   6   1      101.57      107.69      6.22 o
   0   6   1       17.65       13.41      4.09 o
   1   6   1       36.47       32.59      4.04 o
   2   6   1      132.60      131.35      5.96 o
   3   6   1       32.79       34.24      6.41 o
   4   6   1       82.38       79.74      6.56 o
   5   6   1        9.48        2.34      6.04 o
   6   6   1       20.97       11.26      4.89 o
   7   6   1       10.37        8.60      5.02 o
  -7   7   1        1.74        3.66      7.65 o
  -6   7   1       22.63       27.34      5.72 o
  -5   7   1      159.96      175.34      9.93 o
  -4   7   1        7.12        8.63      5.18 o
  -3   7   1        5.51        6.97      4.97 o
  -2   7   1        0.34       -1.47      4.84 o
  -1   7   1       28.24       27.75      4.49 o
   0   7   1       63.01       62.98      5.08 o
   1   7   1       52.33       61.39      4.98 o
   2   7   1       91.22       90.91      7.95 o
   3   7   1        0.06       -2.74      5.90 o
   4   7   1      192.71      212.61     12.59 o
   5   7   1       12.59        8.27      6.72 o
   6   7   1        2.13        2.45      5.97 o
  -5   8   1       41.29       39.20      6.75 o
  -4   8   1        2.49        4.09      5.53 o
  -3   8   1        2.60        5.63      6.23 o
  -2   8   1       23.67       16.30      9.13 o
  -1   8   1       10.26        8.08      4.81 o
   0   8   1       18.19       19.71     10.36 o
   1   8   1       47.90       51.61     11.13 o
   2   8   1       40.72       34.30     11.23 o
   3   8   1        6.53       -1.29      9.40 o
   4   8   1        0.69        2.31      6.72 o
   5   8   1        6.99        7.82      7.02 o
  -3   9   1        1.92        3.00      6.02 o
  -2   9   1        7.60        7.50      7.58 o
  -1   9   1        1.73        3.39      6.72 o
   0   9   1        4.47        5.10      6.69 o
   1   9   1       22.62        9.75      9.09 o
   2   9   1        3.67        1.58      9.96 o
   3   9   1       16.84       30.87     11.20 o
 -10   0   2       34.41       29.73     11.89 o
  -9   0   2      151.51      162.87     16.98 o
  -8   0   2        0.45        1.80      9.91 o
  -7   0   2      226.89      225.53     16.22 o
  -6   0   2      619.67      641.29     24.53 o
  -5   0   2      388.47      377.17      6.82 o
  -4   0   2     1898.92     1888.05     10.10 o
  -3   0   2       87.23       90.45      2.53 o
  -2   0   2     4194.90     4109.57     29.48 o
  -1   0   2     2868.87     2848.20     45.30 o
   1   0   2     7535.53     7113.37     93.91 o
   2   0   2      156.09      151.54      4.05 o
   3   0   2     2968.46     3019.71     20.60 o
   4   0   2       40.30       51.79      6.06 o
   5   0   2      832.27      898.20     24.41 o
   6   0   2       26.12       23.13      8.98 o
   7   0   2      189.53      213.85     16.38 o
   8   0   2      173.08      200.43     16.99 o
   9   0   2       25.04       28.60     11.60 o
  10   0   2       11.98       18.91     11.29 o
 -10   1   2        0.00       -1.81     12.03 o
  -9   1   2        1.29        7.48      9.50 o
  -8   1   2      110.97      111.77      9.44 o
  -7   1   2      240.94      239.82     11.72 o
  -6   1   2       68.37       66.32      2.71 o
  -5   1   2        0.25        0.38      1.14 o
  -4   1   2      208.77      226.21      2.84 o
  -3   1   2     1722.93     1716.65      7.18 o
  -2   1   2     5120.46     4892.05     24.39 o
  -1   1   2     4616.59     4427.22    108.70 o
   0   1   2     2289.15     2240.12     30.75 o
   1   1   2     2753.57     2606.53     16.06 o
   2   1   2      248.52      243.44      3.15 o
   3   1   2      679.59      676.92      5.98 o
   4   1   2       10.58       15.48      2.10 o
   5   1   2      104.03      105.68      7.76 o
   6   1   2        0.10        2.02      4.93 o
   7   1   2      184.98      195.25      8.22 o
   8   1   2       61.16       54.06      8.65 o
   9   1   2        0.40        1.03      9.79 o
  10   1   2        4.79        5.17     11.84 o
 -10   2   2       11.79        7.23     11.49 o
  -9   2   2        3.05       -3.78     10.00 o
  -8   2   2        0.28       -2.49     10.01 o
  -7   2   2       12.46       10.36      3.16 o
  -6   2   2      100.43       99.11      3.95 o
  -5   2   2        0.15       -0.03      1.58 o
  -4   2   2       53.07       49.56      2.04 o
  -3   2   2      335.89      338.55      5.37 o
  -2   2   2     2014.39     2043.85     13.06 o
  -1   2   2     2468.77     2467.85     12.71 o
   0   2   2      405.51      399.16      5.87 o
   1   2   2       75.84       88.73      2.73 o
   2   2   2       60.75       56.33      2.20 o
   3   2   2      615.34      656.33      6.64 o
   4   2   2        0.20        0.29      2.14 o
   5   2   2       33.49       29.59      8.67 o
   6   2   2        0.56        0.90      4.49 o
   7   2   2       86.64       75.52      6.91 o
   8   2   2       52.33       51.56      6.92 o
   9   2   2       60.85       67.36     13.51 o
 -10   3   2        7.19        8.91     11.99 o
  -9   3   2      132.00      129.47     15.66 o
  -8   3   2       29.47       22.65      9.61 o
  -7   3   2        2.88        0.90      5.08 o
  -6   3   2      293.23      287.62      8.31 o
  -5   3   2       12.79       12.63      2.38 o
  -4   3   2      203.71      199.83      5.94 o
  -3   3   2     2113.67     2178.71     14.16 o
  -2   3   2      410.58      448.04      8.69 o
  -1   3   2      168.35      173.08      3.99 o
   0   3   2      142.73      132.80      2.72 o
   1   3   2        5.31        9.07      1.73 o
   2   3   2      471.81      485.23      5.26 o
   3   3   2       78.42       73.87      2.88 o
   4   3   2      170.59      173.64      8.79 o
   5   3   2      269.59      278.53      8.83 o
   6   3   2      462.63      479.87     14.29 o
   7   3   2       66.40       69.90      7.21 o
   8   3   2        2.51        0.96      5.31 o
   9   3   2        6.26        2.82     10.52 o
  -9   4   2       36.53       43.54     11.00 o
  -8   4   2       13.90        7.87      6.81 o
  -7   4   2      258.19      247.26      9.01 o
  -6   4   2       14.68       20.98      5.31 o
  -5   4   2      295.94      294.77     12.03 o
  -4   4   2       11.58        9.47      2.74 o
  -3   4   2       71.04       67.74      3.14 o
  -2   4   2     1866.40     1898.68     17.12 o
  -1   4   2      460.03      486.84      4.99 o
   0   4   2       64.96       56.98      2.18 o
   1   4   2        8.40        7.53      0.87 o
   2   4   2       24.35       20.17      1.43 o
   3   4   2       44.53       43.13      2.58 o
   4   4   2        3.18        2.54      2.91 o
   5   4   2      512.27      502.12      8.72 o
   6   4   2        0.05       -0.26      3.94 o
   7   4   2       57.22       55.78      7.61 o
   8   4   2        1.70        1.98     11.23 o
   9   4   2       34.18       51.87     14.36 o
  -9   5   2        7.38       14.35      9.11 o
  -8   5   2        0.17       -1.72      7.56 o
  -7   5   2        2.75       -0.54      3.86 o
  -6   5   2       19.61       16.36      3.71 o
  -5   5   2       49.17       42.35      5.76 o
  -4   5   2       17.01       16.74      4.38 o
  -3   5   2      310.38      308.45     14.24 o
  -2   5   2       52.21       55.82      3.07 o
  -1   5   2      215.87      215.03      4.41 o
   0   5   2       88.21       80.68      2.34 o
   1   5   2        2.29        1.68      0.99 o
   2   5   2       27.25       23.64      1.95 o
   3   5   2      460.39      438.40      6.50 o
   4   5   2      135.67      138.86      7.06 o
   5   5   2      387.53      379.81     13.99 o
   6   5   2       25.75       24.70      5.26 o
   7   5   2       10.77        8.73      6.08 o
   8   5   2        1.21        0.26     10.85 o
  -8   6   2        4.86        6.11      7.91 o
  -7   6   2        0.40        5.21      5.17 o
  -6   6   2        1.39        2.18      4.60 o
  -5   6   2       11.38       10.74      4.65 o
  -4   6   2       24.94       29.12      5.21 o
  -3   6   2      103.45      105.34      8.19 o
  -2   6   2        4.12        4.32      1.98 o
  -1   6   2       69.55       69.29      3.77 o
   0   6   2       20.73       14.67      3.81 o
   1   6   2        0.20        0.76      3.40 o
   2   6   2        3.66        6.28      3.29 o
   3   6   2      201.20      194.92     15.42 o
   4   6   2       60.52       74.88     17.40 o
   5   6   2       67.64       72.70     11.57 o
   6   6   2       10.27        7.75      4.87 o
   7   6   2        7.99        8.77      5.57 o
  -7   7   2        2.00        4.34      5.80 o
  -6   7   2        5.03        8.13      4.90 o
  -5   7   2       28.25       20.60      4.94 o
  -4   7   2       83.64       73.48      6.79 o
  -3   7   2       77.43       72.38      7.82 o
  -2   7   2        1.62        3.81      5.22 o
  -1   7   2      130.20      124.83      8.72 o
   0   7   2        4.24        3.63      4.54 o
   1   7   2        0.78        0.99      4.27 o
   2   7   2       49.94       50.83     11.41 o
   3   7   2      235.76      265.61     17.87 o
   4   7   2        2.45        3.22      5.77 o
   5   7   2        0.49        0.75      6.51 o
   6   7   2        1.11       -2.76      6.20 o
  -5   8   2       98.94       96.17      8.76 o
  -4   8   2        3.51        3.61      5.02 o
  -3   8   2        1.56        1.25      6.22 o
  -2   8   2        2.23        3.48      5.05 o
  -1   8   2       19.90       18.63      6.09 o
   0   8   2       12.91       10.92      9.45 o
   1   8   2       16.55       16.52      9.17 o
   2   8   2       21.96       26.46     10.95 o
   3   8   2       34.97       18.85     11.04 o
   4   8   2        0.10        5.41      6.66 o
   5   8   2        3.97        4.04      6.71 o
  -3   9   2        3.70        7.24      5.47 o
  -2   9   2       33.19       27.18      5.96 o
  -1   9   2        1.02        1.61      5.83 o
   0   9   2       10.24       19.32      9.84 o
   1   9   2        1.63        3.12     11.37 o
   2   9   2        6.69       -1.76     10.42 o
   3   9   2       13.07       16.58     12.49 o
 -10   1   3        1.55       -1.49     11.02 o
  -9   1   3       19.87       29.33     11.53 o
  -8   1   3       10.99        5.43      7.50 o
  -7   1   3        3.08        2.18      3.22 o
  -6   1   3      296.40      288.67      4.69 o
  -5   1   3       53.06       54.85      1.75 o
  -4   1   3       14.08       17.09      1.20 o
  -3   1   3      374.14      361.76      2.75 o
  -2   1   3     1161.17     1144.98      5.92 o
  -1   1   3     8038.53     7718.42     84.50 o
   0   1   3     1409.89     1363.63     16.96 o
   1   1   3     1588.27     1538.78     10.59 o
   2   1   3       59.48       50.43      1.91 o
   3   1   3     1705.64     1815.23     11.38 o
   4   1   3      195.65      216.12      8.16 o
   5   1   3      266.42      285.04      7.48 o
   6   1   3       97.71       98.97      6.56 o
   7   1   3       31.89       36.79      5.22 o
   8   1   3      114.16      123.99     13.89 o
   9   1   3        0.97       -3.03     11.10 o
 -10   2   3       22.76       30.38     12.30 o
  -9   2   3       31.21       35.16     11.57 o
  -8   2   3        1.41        3.78      6.08 o
  -7   2   3       24.98       29.53      2.85 o
  -6   2   3        7.76        9.72      1.82 o
  -5   2   3      325.99      321.67      4.65 o
  -4   2   3      414.67      405.56      4.47 o
  -3   2   3     1368.88     1461.61     10.59 o
  -2   2   3      272.84      298.22     10.41 o
  -1   2   3     1127.66     1124.19     12.59 o
   0   2   3       18.69       14.38      2.16 o
   1   2   3      885.23      868.39      9.08 o
   2   2   3      400.98      398.65      8.73 o
   3   2   3      338.03      345.64      7.40 o
   4   2   3      294.73      294.76      7.89 o
   5   2   3       29.49       22.05      3.10 o
   6   2   3       15.60       21.24      5.23 o
   7   2   3      110.80      118.33      8.67 o
   8   2   3        0.24        0.22      5.30 o
   9   2   3       36.88       44.79     12.83 o
 -10   3   3        5.39        5.45     12.15 o
  -9   3   3        6.20        5.12      8.63 o
  -8   3   3       32.20       22.92      6.56 o
  -7   3   3      286.10      295.38     19.72 o
  -6   3   3        4.23        4.99      2.42 o
  -5   3   3        8.60        9.21      2.31 o
  -4   3   3      206.41      220.71      4.92 o
  -3   3   3       59.87       74.74      3.93 o
  -2   3   3      770.18      784.68      7.21 o
  -1   3   3        9.36        9.81      1.90 o
   0   3   3      108.05      115.72      4.34 o
   1   3   3       39.70       40.20      2.78 o
   2   3   3      102.91       99.60      3.34 o
   3   3   3       41.95       41.28      3.32 o
   4   3   3      351.07      370.48      7.00 o
   5   3   3      113.76      127.98      6.78 o
   6   3   3       51.72       46.93      6.69 o
   7   3   3        0.11       -0.55      5.10 o
   8   3   3       14.46       18.00      5.94 o
   9   3   3       28.76       35.33     10.93 o
  -9   4   3        0.60        3.03      9.07 o
  -8   4   3        0.61        4.04      6.41 o
  -7   4   3        6.83        5.76      5.24 o
  -6   4   3       71.58       81.83      6.58 o
  -5   4   3        3.12        4.85      2.97 o
  -4   4   3        0.02        0.81      1.83 o
  -3   4   3      174.36      167.15      5.17 o
  -2   4   3      102.22      104.55      2.70 o
  -1   4   3      606.97      662.94     13.34 o
   0   4   3       20.06       25.26      2.27 o
   1   4   3      280.44      307.19      6.54 o
   2   4   3        5.27        6.22      1.44 o
   3   4   3       10.71        7.64      1.93 o
   4   4   3       21.91       21.51      3.52 o
   5   4   3        0.08       -0.46      4.42 o
   6   4   3        5.40        4.90      4.95 o
   7   4   3        4.22        0.59      5.28 o
   8   4   3        0.15        8.82     10.62 o
   9   4   3       14.92       23.63     12.23 o
  -9   5   3        9.52        9.76      9.84 o
  -8   5   3        0.45        4.51      7.33 o
  -7   5   3        8.68        6.99      5.33 o
  -6   5   3       15.51       14.09      3.73 o
  -5   5   3        1.69        4.57      3.74 o
  -4   5   3      235.90      227.35     12.35 o
  -3   5   3        7.34        7.99      1.33 o
  -2   5   3        0.40        1.37      1.24 o
  -1   5   3       47.49       41.91      2.24 o
   0   5   3        1.12       -0.46      3.98 o
   1   5   3        0.21       -0.09      0.73 o
   2   5   3       49.83       42.03      2.77 o
   3   5   3      165.55      168.89      6.60 o
   4   5   3       59.09       52.30      4.61 o
   5   5   3      446.36      427.07     22.01 o
   6   5   3       26.56       27.57      5.25 o
   7   5   3       26.00       43.04      7.35 o
   8   5   3       15.25       16.36     10.99 o
  -8   6   3        7.96        9.93      5.67 o
  -7   6   3       12.28       16.02      5.70 o
  -6   6   3       10.33       11.81      4.42 o
  -5   6   3       50.29       49.94      5.61 o
  -4   6   3       11.48       14.65      4.62 o
  -3   6   3      305.40      280.05     11.69 o
  -2   6   3        3.84        4.49      7.30 o
  -1   6   3       75.95       79.85      6.07 o
   0   6   3       12.01       13.03      4.87 o
   1   6   3      403.84      438.46     12.57 o
   2   6   3      142.50      158.20      7.82 o
   3   6   3      705.51      748.68     19.63 o
   4   6   3        6.93        2.00      5.78 o
   5   6   3        2.11       -0.13      5.70 o
   6   6   3       27.99       30.77      6.05 o
   7   6   3        7.32       16.28      5.88 o
  -7   7   3        0.00       -1.86      5.56 o
  -6   7   3        3.90        5.07      4.70 o
  -5   7   3       52.53       43.35      6.30 o
  -4   7   3       14.04       23.18      6.32 o
  -3   7   3       32.96       36.83      6.58 o
  -2   7   3       71.62       61.91      7.32 o
  -1   7   3       50.40       45.48      6.47 o
   0   7   3       29.38       23.59      5.77 o
   1   7   3        6.97       10.98      4.42 o
   2   7   3        1.52        8.11      7.85 o
   3   7   3        4.29        6.15      6.74 o
   4   7   3       19.86       15.67      6.76 o
   5   7   3       20.54       23.24      7.23 o
   6   7   3        0.84        4.99      5.03 o
  -5   8   3        7.01        3.88      6.15 o
  -4   8   3       34.57       32.16      5.35 o
  -3   8   3        0.95        1.77      4.69 o
  -2   8   3        8.24       13.63      5.17 o
  -1   8   3       14.71       21.93      6.13 o
   0   8   3       18.34       12.15      7.63 o
   1   8   3       16.46       20.63      9.05 o
   2   8   3       95.37       96.01     15.38 o
   3   8   3       19.43       13.96      7.32 o
   4   8   3        9.59        9.21      7.65 o
   5   8   3        0.01        1.95      6.39 o
  -3   9   3        0.33       -1.78      5.17 o
  -2   9   3        1.50        1.35      5.10 o
  -1   9   3       11.77       13.22      7.38 o
   0   9   3        1.07       -6.47      9.79 o
   1   9   3       46.23       42.46     14.29 o
   2   9   3        0.39       -0.84     12.33 o
 -10   0   4       11.35       14.90     11.42 o
  -9   0   4        0.46        0.16      8.78 o
  -8   0   4       80.76       83.97      8.35 o
  -7   0   4       46.99       51.83      7.14 o
  -6   0   4      144.45      147.97      9.46 o
  -5   0   4       11.48       12.97      4.07 o
  -4   0   4      937.03      998.88      8.75 o
  -3   0   4       23.99       21.69      2.10 o
  -2   0   4       27.21       28.90      1.20 o
  -1   0   4     5220.09     4967.77     78.94 o
   0   0   4      790.01      769.35     13.49 o
   1   0   4      202.70      206.06      4.10 o
   2   0   4      323.58      348.47      6.24 o
   3   0   4     1262.50     1300.62     24.98 o
   4   0   4       29.07       19.31     11.37 o
   5   0   4       11.49        7.70      3.55 o
   6   0   4       61.33       56.74      5.39 o
   7   0   4        2.71        2.03      9.29 o
   8   0   4       62.51       59.37     11.57 o
   9   0   4        0.06        3.40     11.59 o
 -10   1   4        2.52       -5.17      9.70 o
  -9   1   4        9.04        2.40      9.32 o
  -8   1   4       23.94       25.72      4.11 o
  -7   1   4       11.03        9.54      3.35 o
  -6   1   4      316.77      339.47      5.62 o
  -5   1   4      384.16      404.81      6.08 o
  -4   1   4      579.06      601.38      6.46 o
  -3   1   4        0.31        0.14      1.03 o
  -2   1   4     5384.23     5160.02     31.95 o
  -1   1   4        9.94       12.58      1.88 o
   0   1   4      119.65      114.75      4.67 o
   1   1   4     1961.16     1914.81     13.97 o
   2   1   4      768.80      775.07      6.79 o
   3   1   4      969.08     1029.11     21.55 o
   4   1   4      796.50      885.85     11.35 o
   5   1   4      107.21      100.14      4.58 o
   6   1   4       11.55       12.18      3.21 o
   7   1   4       28.90       32.17      5.13 o
   8   1   4        7.76       11.11      5.62 o
   9   1   4        2.99        3.30      9.33 o
 -10   2   4        0.27       -4.47      9.85 o
  -9   2   4       23.87       25.29      6.56 o
  -8   2   4        0.01        0.64      4.26 o
  -7   2   4       82.14       77.13      5.12 o
  -6   2   4        0.39        0.58      1.37 o
  -5   2   4       51.10       53.17      2.21 o
  -4   2   4      688.95      706.11      5.86 o
  -3   2   4        4.83        1.29      1.25 o
  -2   2   4        3.18        2.04      2.79 o
  -1   2   4      270.38      269.92      5.63 o
   0   2   4       86.82       92.55      4.76 o
   1   2   4     2666.57     2758.38     21.56 o
   2   2   4      484.93      498.82     10.33 o
   3   2   4        2.58        4.60      2.48 o
   4   2   4      340.08      352.32      7.52 o
   5   2   4       38.95       36.65      3.89 o
   6   2   4       52.87       52.50      4.41 o
   7   2   4      234.78      223.76     11.36 o
   8   2   4        0.03       -0.29      5.18 o
   9   2   4       34.97       50.85     11.22 o
 -10   3   4        0.84       -0.82     11.90 o
  -9   3   4        3.84        2.12      6.21 o
  -8   3   4      156.01      161.43     11.09 o
  -7   3   4        9.54        9.07      2.34 o
  -6   3   4        4.92        6.73      2.25 o
  -5   3   4        4.13        3.70      2.05 o
  -4   3   4        1.19        1.42      1.96 o
  -3   3   4     1080.15     1139.67     12.71 o
  -2   3   4       68.68       66.18      2.87 o
  -1   3   4      496.42      500.36      7.44 o
   0   3   4      126.29      127.93      4.32 o
   1   3   4       28.03       19.08      3.07 o
   2   3   4      161.31      191.27      5.67 o
   3   3   4       93.57      102.60      4.25 o
   4   3   4        1.01        2.34      2.38 o
   5   3   4       38.39       34.65      3.80 o
   6   3   4        3.36        2.61      5.21 o
   7   3   4        0.09       -2.00      5.15 o
   8   3   4       90.73       92.65      9.05 o
   9   3   4       16.67       16.02     11.41 o
  -9   4   4       18.62       18.25      9.41 o
  -8   4   4       44.51       37.38      6.98 o
  -7   4   4        3.48       -0.44      5.47 o
  -6   4   4      192.43      200.08      6.48 o
  -5   4   4        9.10        7.67      3.04 o
  -4   4   4       12.69        9.95      2.82 o
  -3   4   4       46.30       46.19      3.43 o
  -2   4   4      206.93      211.51      4.87 o
  -1   4   4      109.63      108.32      4.38 o
   0   4   4      706.89      737.67     30.99 o
   1   4   4       15.85       19.46      2.88 o
   2   4   4       40.36       43.21      2.76 o
   3   4   4        0.49       -0.28      2.05 o
   4   4   4       16.49       17.91      2.63 o
   5   4   4       12.56       14.08      4.34 o
   6   4   4       41.91       36.15      6.43 o
   7   4   4        1.50        6.88      5.39 o
   8   4   4        9.06       10.01      6.30 o
  -9   5   4       13.15       16.84      7.93 o
  -8   5   4       26.00       30.18      8.22 o
  -7   5   4        8.87       10.02      4.80 o
  -6   5   4       12.59       11.16      3.58 o
  -5   5   4        2.68        0.69      2.68 o
  -4   5   4      126.28      124.90      4.97 o
  -3   5   4       13.45       13.40      2.61 o
  -2   5   4       39.00       35.89      2.11 o
  -1   5   4      212.84      217.17      5.01 o
   0   5   4      144.29      143.70      5.06 o
   1   5   4       82.73       79.12      4.52 o
   2   5   4        0.13        1.05      1.50 o
   3   5   4       13.22       13.31      2.29 o
   4   5   4      120.49      114.75      7.09 o
   5   5   4       27.99       24.91      4.96 o
   6   5   4       37.91       39.95      5.96 o
   7   5   4       17.06       19.03      6.67 o
   8   5   4        6.97        3.41     10.45 o
  -8   6   4        6.93        6.57      5.98 o
  -7   6   4        0.03        2.96      5.08 o
  -6   6   4        1.01       -0.14      4.14 o
  -5   6   4       19.29       18.95      5.06 o
  -4   6   4       24.70       17.99      4.77 o
  -3   6   4        3.26        4.66      2.52 o
  -2   6   4        3.03        4.05      1.89 o
  -1   6   4      121.82      119.67      4.62 o
   0   6   4        3.41        0.35      5.27 o
   1   6   4       12.11       18.44      5.24 o
   2   6   4       15.89       10.69      4.67 o
   3   6   4       16.58       12.30      3.96 o
   4   6   4       98.25      112.07      9.57 o
   5   6   4       13.07       13.94      6.31 o
   6   6   4       27.33       31.63      6.04 o
   7   6   4        3.83        3.08      5.48 o
  -7   7   4        3.69        2.36      6.21 o
  -6   7   4        0.85        4.25      4.61 o
  -5   7   4       14.89       14.50      5.14 o
  -4   7   4        0.16       -0.85      3.81 o
  -3   7   4       31.48       35.97      5.37 o
  -2   7   4        1.48       -0.45      5.07 o
  -1   7   4       13.47       10.48      5.49 o
   0   7   4        2.99        1.26      4.70 o
   1   7   4        4.51        4.84      4.85 o
   2   7   4       92.53       79.92     12.94 o
   3   7   4        0.52       -0.51      6.46 o
   4   7   4       91.89       99.63     14.70 o
   5   7   4        0.38        2.41      6.56 o
   6   7   4        3.17        3.55      5.80 o
  -5   8   4       13.52       14.73      5.06 o
  -4   8   4        0.00        1.59      4.51 o
  -3   8   4        9.15        8.27      4.84 o
  -2   8   4       16.30       16.99      5.98 o
  -1   8   4        5.49        5.99      5.45 o
   0   8   4        0.31       -0.26      5.45 o
   1   8   4        1.85        2.22      8.70 o
   2   8   4        9.16       10.56     10.24 o
   3   8   4        2.55        9.41      7.86 o
   4   8   4        5.53        3.84      7.23 o
  -3   9   4        0.01        1.85      4.92 o
  -2   9   4        0.05        4.58      4.74 o
  -1   9   4        7.10        5.87     10.54 o
   0   9   4        8.27        3.46     10.22 o
   1   9   4        6.66        9.81     10.78 o
   2   9   4       23.20       21.60     12.53 o
 -10   1   5       21.58       17.23     11.71 o
  -9   1   5        5.71        4.50      4.10 o
  -8   1   5       64.57       71.34      5.28 o
  -7   1   5       56.97       56.50      4.75 o
  -6   1   5      105.31      103.19      2.64 o
  -5   1   5       71.89       77.49      2.34 o
  -4   1   5       94.59      101.51      2.84 o
  -3   1   5     1998.90     1986.03      7.22 o
  -2   1   5     1099.75     1132.66      7.31 o
  -1   1   5      226.11      216.67      4.74 o
   0   1   5      669.43      630.60      6.85 o
   1   1   5        0.83        1.60      1.48 o
   2   1   5       65.71       62.82      3.30 o
   3   1   5        0.00       -0.12      3.31 o
   4   1   5      229.85      211.09      5.78 o
   5   1   5       22.44       21.62      3.25 o
   6   1   5      143.80      145.82      5.92 o
   7   1   5      183.99      172.45      8.75 o
   8   1   5        0.22        0.37      5.30 o
   9   1   5        2.37        2.33      8.50 o
 -10   2   5       25.66       18.40     11.37 o
  -9   2   5        2.84        2.42      6.27 o
  -8   2   5      163.94      174.82      7.65 o
  -7   2   5       17.54       20.84      3.67 o
  -6   2   5        4.22        4.50      1.88 o
  -5   2   5      134.13      134.01      2.46 o
  -4   2   5     1580.34     1568.19      7.79 o
  -3   2   5      855.63      902.90      8.47 o
  -2   2   5      127.42      130.23      7.49 o
  -1   2   5      298.98      288.75      6.12 o
   0   2   5       13.41       13.79      3.04 o
   1   2   5       41.76       37.97      5.17 o
   2   2   5     1242.95     1346.81     19.48 o
   3   2   5       15.65       22.83      2.78 o
   4   2   5        4.86        3.26      2.89 o
   5   2   5        9.90        9.04      3.18 o
   6   2   5       47.25       40.84      4.14 o
   7   2   5      129.70      130.03     13.05 o
   8   2   5      138.92      127.76      9.96 o
   9   2   5        4.08        5.25      9.14 o
 -10   3   5        3.07       -2.36      8.61 o
  -9   3   5       38.20       45.10      7.80 o
  -8   3   5       27.49       27.49      4.57 o
  -7   3   5       68.05       64.77      5.12 o
  -6   3   5       43.41       40.05      2.89 o
  -5   3   5       75.15       72.62      3.26 o
  -4   3   5       20.49       17.14      2.18 o
  -3   3   5        7.20        9.26      1.26 o
  -2   3   5       39.97       49.42      6.61 o
  -1   3   5      206.97      205.75     14.67 o
   0   3   5       71.59       89.92      7.54 o
   1   3   5      109.29      125.04      8.03 o
   2   3   5      225.26      261.59      6.03 o
   3   3   5        3.36        2.73      2.37 o
   4   3   5        0.16       -0.05      2.46 o
   5   3   5        2.03        1.23      3.02 o
   6   3   5        0.02        0.86      3.19 o
   7   3   5        1.76        0.45      5.37 o
   8   3   5       27.07       28.20      6.47 o
   9   3   5        0.56       -1.24     11.42 o
  -9   4   5        8.53        7.07      7.27 o
  -8   4   5       48.12       52.41      7.60 o
  -7   4   5       10.50        5.33      3.49 o
  -6   4   5       87.10       86.31      4.85 o
  -5   4   5        0.00        0.29      3.03 o
  -4   4   5        1.38        0.67      2.45 o
  -3   4   5       14.75       13.63      3.21 o
  -2   4   5       20.57       22.07      2.45 o
  -1   4   5       48.70       57.96      3.71 o
   0   4   5      232.36      242.55      8.70 o
   1   4   5      114.12      122.70      5.16 o
   2   4   5       13.31       12.72      2.95 o
   3   4   5       26.38       31.43      2.86 o
   4   4   5        6.35        5.97      2.34 o
   5   4   5        0.65       -0.20      2.66 o
   6   4   5        8.72        9.07      6.13 o
   7   4   5       15.90       19.01      6.06 o
   8   4   5        0.39        1.08      6.23 o
  -9   5   5        3.09        5.98      6.18 o
  -8   5   5       70.29       69.12      9.87 o
  -7   5   5        1.94        1.92      4.75 o
  -6   5   5        0.18        0.26      2.46 o
  -5   5   5        0.04        1.02      2.45 o
  -4   5   5       20.75       17.38      2.60 o
  -3   5   5        5.38        8.03      2.46 o
  -2   5   5        0.64       -0.02      1.92 o
  -1   5   5      161.89      147.32      5.89 o
   0   5   5       91.74       86.52      4.68 o
   1   5   5       81.26       81.12      4.80 o
   2   5   5       60.65       63.30      3.47 o
   3   5   5      257.56      255.55      7.59 o
   4   5   5       28.03       27.98      2.94 o
   5   5   5       15.74       15.99      5.13 o
   6   5   5       57.52       54.80      6.28 o
   7   5   5        1.57        1.87      6.13 o
   8   5   5       67.37       75.69      9.64 o
  -8   6   5        0.65        1.99      5.40 o
  -7   6   5        0.06       -1.58      5.53 o
  -6   6   5        6.11        4.87      3.70 o
  -5   6   5      123.33      113.55      5.23 o
  -4   6   5       11.10        9.43      2.72 o
  -3   6   5      115.96      106.75      5.74 o
  -2   6   5       31.36       26.75      3.02 o
  -1   6   5       16.96       19.55      6.06 o
   0   6   5      232.59      244.92      6.96 o
   1   6   5      246.88      246.31      7.55 o
   2   6   5      788.55      799.16     13.38 o
   3   6   5       61.66       68.18      5.48 o
   4   6   5        2.37       -0.54      6.00 o
   5   6   5        1.41        0.63      5.46 o
   6   6   5       80.34       97.18      8.33 o
   7   6   5        5.82       13.59      6.97 o
  -7   7   5        0.02        3.48      4.55 o
  -6   7   5        4.52        4.03      4.93 o
  -5   7   5       18.57       14.22      4.45 o
  -4   7   5        8.49        6.91      4.37 o
  -3   7   5       34.51       23.74      5.90 o
  -2   7   5       22.20       25.73      6.56 o
  -1   7   5        2.67        3.90      5.37 o
   0   7   5        5.22        2.51      5.37 o
   1   7   5       54.44       55.02      6.49 o
   2   7   5        1.31        0.92      9.91 o
   3   7   5      112.25      114.06     17.80 o
   4   7   5       12.17        7.07      6.23 o
   5   7   5        3.12        0.45      6.06 o
   6   7   5        5.65        5.65      6.23 o
  -5   8   5        1.11       -0.73      4.72 o
  -4   8   5       10.65       16.28      4.76 o
  -3   8   5        3.19        3.61      4.90 o
  -2   8   5        0.35       -3.16      6.05 o
  -1   8   5        6.27       11.58      5.63 o
   0   8   5        5.97        2.81      5.25 o
   1   8   5        0.10        0.52      9.72 o
   2   8   5       52.03       64.07     14.41 o
   3   8   5        6.41        5.18      7.46 o
   4   8   5        2.50        4.26      7.01 o
  -2   9   5       36.83       33.06      7.73 o
  -1   9   5        5.07       -4.24     12.29 o
   0   9   5        0.07        7.75     10.08 o
   1   9   5        4.01        6.74     11.06 o
 -10   0   6       28.02       19.52     10.38 o
  -9   0   6       18.08       23.33      4.69 o
  -8   0   6       64.25       60.83      5.51 o
  -7   0   6       18.14       16.20      4.36 o
  -6   0   6        4.54        5.08      3.39 o
  -5   0   6       48.64       54.31      6.04 o
  -4   0   6      275.25      266.75      4.74 o
  -3   0   6       85.47       90.47      1.90 o
  -2   0   6      181.23      173.35      2.70 o
  -1   0   6     2540.14     2569.53     24.05 o
   0   0   6        4.53        3.73      1.07 o
   1   0   6        4.70        2.73      1.68 o
   2   0   6        3.37        5.54      2.70 o
   3   0   6       93.82       44.10      6.94 o
   4   0   6       12.03        8.73      3.39 o
   5   0   6      231.43      243.63     10.72 o
   6   0   6       10.09        9.27      3.74 o
   7   0   6       78.16       71.27      7.99 o
   8   0   6        1.17        5.67     10.18 o
   9   0   6       11.51       18.94     10.98 o
 -10   1   6        0.05       -5.06     10.08 o
  -9   1   6       13.18       16.82      4.15 o
  -8   1   6        0.05        0.31      2.86 o
  -7   1   6        0.32        0.45      3.45 o
  -6   1   6       17.86       15.28      1.23 o
  -5   1   6       63.40       70.74      2.32 o
  -4   1   6      353.89      345.40      4.33 o
  -3   1   6      339.17      341.69      4.08 o
  -2   1   6        5.71        5.50      1.16 o
  -1   1   6      131.29      135.46      4.30 o
   0   1   6       12.29       15.60      1.76 o
   1   1   6      367.42      384.33      6.94 o
   2   1   6        0.21        0.57      2.13 o
   3   1   6        4.15        1.54      3.55 o
   4   1   6        0.01        1.40      2.63 o
   5   1   6      106.00       90.90      4.65 o
   6   1   6      143.18      144.47      5.91 o
   7   1   6        0.01       -0.97      3.55 o
   8   1   6        0.96       -1.19      6.27 o
   9   1   6       12.79       14.93     10.37 o
 -10   2   6        9.59        8.42      6.15 o
  -9   2   6        2.82        2.02      3.91 o
  -8   2   6       24.08       27.69      4.13 o
  -7   2   6       74.99       69.62      5.03 o
  -6   2   6      108.12      112.17      3.44 o
  -5   2   6      186.50      179.74      2.84 o
  -4   2   6       24.19       23.21      2.13 o
  -3   2   6     1027.61     1056.25     10.01 o
  -2   2   6      994.22     1008.57     13.33 o
  -1   2   6       45.73       43.28      4.07 o
   0   2   6     1401.41     1487.47     24.11 o
   1   2   6      161.27      187.17      8.42 o
   2   2   6     1846.79     1960.04     19.92 o
   3   2   6      251.41      275.57     10.02 o
   4   2   6        0.04        0.77      3.00 o
   5   2   6      159.65      173.09      6.75 o
   6   2   6       13.80        8.91      3.44 o
   7   2   6       46.60       48.25      5.10 o
   8   2   6        0.14        1.87      5.72 o
   9   2   6        0.95       -1.40      9.50 o
 -10   3   6        2.18        6.73      6.63 o
  -9   3   6       85.56       89.88      6.39 o
  -8   3   6        3.27        1.31      3.98 o
  -7   3   6       68.48       79.75      5.42 o
  -6   3   6      114.68      114.16      3.42 o
  -5   3   6       30.34       32.53      2.39 o
  -4   3   6      213.84      209.99      4.12 o
  -3   3   6      499.61      516.14     10.08 o
  -2   3   6       38.17       45.42      4.85 o
  -1   3   6       96.72       95.32      6.16 o
   0   3   6      225.36      235.84     11.42 o
   1   3   6        9.71        8.24      4.80 o
   2   3   6       12.92       11.02      3.23 o
   3   3   6       64.75       59.01      4.80 o
   4   3   6        0.91        2.92      2.70 o
   5   3   6      126.53      130.37      6.01 o
   6   3   6        0.30        0.59      3.23 o
   7   3   6      124.93      125.43     10.23 o
   8   3   6        0.03       -2.61      6.75 o
  -9   4   6        0.32        3.48      6.66 o
  -8   4   6        0.88       -0.20      3.96 o
  -7   4   6        2.19        0.73      3.03 o
  -6   4   6       35.76       31.94      2.68 o
  -5   4   6       38.76       41.74      3.61 o
  -4   4   6        0.01        0.58      2.56 o
  -3   4   6       24.84       25.65      2.13 o
  -2   4   6        3.39        4.48      2.41 o
  -1   4   6       12.78       16.58      3.16 o
   0   4   6       22.73       28.24      7.03 o
   1   4   6       13.81       12.91      4.50 o
   2   4   6        8.11        8.95      3.04 o
   3   4   6      104.91      107.84      5.04 o
   4   4   6       23.54       20.74      3.09 o
   5   4   6        7.71        9.25      2.85 o
   6   4   6        4.68        3.65      3.35 o
   7   4   6        5.43        5.00      5.89 o
   8   4   6        1.86        1.36      6.78 o
  -9   5   6        3.36        1.99      7.31 o
  -8   5   6       24.07       23.79      7.11 o
  -7   5   6        5.37        7.21      2.89 o
  -6   5   6        0.19        0.52      2.28 o
  -5   5   6        1.90       -0.53      2.37 o
  -4   5   6        8.83        9.24      2.73 o
  -3   5   6        0.15        0.87      1.26 o
  -2   5   6       22.77       20.20      3.09 o
  -1   5   6        0.90        0.36      5.20 o
   0   5   6      290.78      284.92     13.77 o
   1   5   6       51.61       61.57      4.65 o
   2   5   6       26.06       29.87      3.84 o
   3   5   6        0.36        0.45      2.34 o
   4   5   6       81.71       66.14      3.95 o
   5   5   6       12.75       10.58      2.93 o
   6   5   6        7.03        3.75      6.69 o
   7   5   6       19.46       27.67      6.84 o
  -8   6   6       10.92       10.72      5.81 o
  -7   6   6        0.01        0.20      4.20 o
  -6   6   6        0.02       -0.81      3.40 o
  -5   6   6       54.81       42.67      3.94 o
  -4   6   6        0.88        0.87      3.11 o
  -3   6   6        6.17        3.13      2.91 o
  -2   6   6       12.15        9.87      5.57 o
  -1   6   6      128.79      107.44      8.85 o
   0   6   6        2.92       -0.32      2.79 o
   1   6   6        7.63        6.75      3.35 o
   2   6   6        0.09       -1.06      3.34 o
   3   6   6        2.80        3.17      3.25 o
   4   6   6       38.74       37.32      6.99 o
   5   6   6        0.00        1.17      5.37 o
   6   6   6       15.10       25.42      5.67 o
  -7   7   6        0.20        6.08      5.98 o
  -6   7   6        3.89        5.89      5.13 o
  -5   7   6        6.90       10.82      4.13 o
  -4   7   6        5.93        8.75      4.49 o
  -3   7   6       42.99       50.52      9.18 o
  -2   7   6       39.10       33.43      7.76 o
  -1   7   6       11.93        9.18      5.80 o
   0   7   6       93.16       90.47      8.39 o
   1   7   6       14.86       11.29      5.77 o
   2   7   6        7.43       10.96      8.79 o
   3   7   6       22.39       25.59      7.40 o
   4   7   6       35.89       40.11      8.60 o
   5   7   6        0.07       -2.21      6.86 o
  -5   8   6        6.00        7.20      4.76 o
  -4   8   6        3.40        0.13      5.00 o
  -3   8   6       10.72        6.66      6.45 o
  -2   8   6       48.13       41.33     10.39 o
  -1   8   6        5.62        5.54      6.17 o
   0   8   6        2.91        9.92      5.77 o
   1   8   6        0.14        0.52      9.26 o
   2   8   6        3.82       -1.99     10.55 o
   3   8   6        0.87       -1.00      6.44 o
   4   8   6        3.50        7.70      7.61 o
  -2   9   6        1.76        6.55      9.29 o
 -10   1   7       11.03        7.99      4.28 o
  -9   1   7       32.91       35.09      4.73 o
  -8   1   7       82.76       80.62      4.59 o
  -7   1   7       15.02       12.50      2.89 o
  -6   1   7       56.43       53.34      4.38 o
  -5   1   7        4.57        2.92      1.56 o
  -4   1   7      161.17      163.40      2.77 o
  -3   1   7       89.66       86.45      2.26 o
  -2   1   7      526.56      513.92      4.41 o
  -1   1   7        9.68        7.19      2.32 o
   0   1   7     1035.26     1088.39      7.05 o
   1   1   7      112.73      129.92      4.66 o
   2   1   7        2.60        0.34      2.20 o
   3   1   7        4.52        8.38      5.06 o
   4   1   7      222.47      220.52      7.28 o
   5   1   7      512.27      507.69     10.66 o
   6   1   7       61.89       57.50      4.94 o
   7   1   7        6.42        8.96      3.74 o
   8   1   7        9.42        7.88      6.63 o
   9   1   7        5.40        7.33     10.75 o
 -10   2   7       48.61       47.81      5.84 o
  -9   2   7       19.24       22.87      4.55 o
  -8   2   7       11.01       14.98      3.86 o
  -7   2   7       23.63       20.69      2.81 o
  -6   2   7       56.71       55.82      2.93 o
  -5   2   7      760.90      764.53      6.67 o
  -4   2   7       12.30        9.87      1.62 o
  -3   2   7      531.11      534.50      7.42 o
  -2   2   7       42.43       40.51      3.28 o
  -1   2   7      616.78      661.15     12.25 o
   0   2   7      240.52      282.03     12.25 o
   1   2   7      325.22      332.57     10.88 o
   2   2   7      150.35      139.78      6.65 o
   3   2   7        0.37        3.28      3.08 o
   4   2   7       12.18        8.63      3.35 o
   5   2   7      104.54      105.67      5.77 o
   6   2   7      172.83      162.16      7.17 o
   7   2   7       14.26       14.08      4.21 o
   8   2   7       52.63       67.74      8.46 o
 -10   3   7       20.10       15.67      7.02 o
  -9   3   7        3.42        2.82      4.30 o
  -8   3   7       82.78       73.07      5.70 o
  -7   3   7        1.81        3.79      3.66 o
  -6   3   7        3.46        3.99      1.23 o
  -5   3   7       14.49       13.71      1.46 o
  -4   3   7      140.36      140.76      3.97 o
  -3   3   7        0.08       -0.33      1.96 o
  -2   3   7       81.16       85.85      6.40 o
  -1   3   7      177.92      180.13      7.98 o
   0   3   7      400.72      424.02     12.05 o
   1   3   7      591.61      614.84     10.60 o
   2   3   7       80.95       91.55      6.50 o
   3   3   7        7.99        6.55      3.03 o
   4   3   7        0.26        0.50      3.07 o
   5   3   7        5.57        8.43      3.29 o
   6   3   7       28.74       22.57      3.92 o
   7   3   7        0.14       -1.45      3.85 o
   8   3   7        6.76       -2.15      6.90 o
  -9   4   7        4.10        0.76      4.12 o
  -8   4   7        2.29        0.21      3.79 o
  -7   4   7       13.26       13.19      3.93 o
  -6   4   7       90.73       68.20      3.32 o
  -5   4   7       14.77       15.55      2.80 o
  -4   4   7       31.30       33.04      4.78 o
  -3   4   7       35.18       34.43      2.86 o
  -2   4   7       83.95       77.40      4.35 o
  -1   4   7        0.64        0.86      4.42 o
   0   4   7       55.22       60.12      9.41 o
   1   4   7      124.55      130.30     14.95 o
   2   4   7       92.41       97.34      5.01 o
   3   4   7        0.01        2.30      3.23 o
   4   4   7        1.30        0.57      2.57 o
   5   4   7       53.94       45.92      4.36 o
   6   4   7        7.35        4.33      3.51 o
   7   4   7       19.51       11.74      7.18 o
   8   4   7        0.03        0.59      6.62 o
  -9   5   7        0.96        3.22      6.82 o
  -8   5   7        6.60       11.16      3.80 o
  -7   5   7       55.38       46.64      4.41 o
  -6   5   7       20.66       21.48      2.65 o
  -5   5   7      160.57      148.72      4.88 o
  -4   5   7       29.79       35.03      3.38 o
  -3   5   7       79.57       77.93      3.72 o
  -2   5   7       33.76       31.24      3.64 o
  -1   5   7      556.55      531.08     25.56 o
   0   5   7      266.04      279.88     16.59 o
   1   5   7      143.16      140.39      6.44 o
   2   5   7        0.73        1.18      3.17 o
   3   5   7       55.25       59.65      3.81 o
   4   5   7       44.07       49.02      3.73 o
   5   5   7        0.19        0.12      2.81 o
   6   5   7       14.00       18.80      6.83 o
   7   5   7        0.86        0.12      7.16 o
  -8   6   7        7.49       10.98      5.61 o
  -7   6   7        8.68       14.27      3.94 o
  -6   6   7        1.12        1.25      3.59 o
  -5   6   7        0.66        1.98      2.74 o
  -4   6   7      128.02      117.47      6.03 o
  -3   6   7       26.01       22.94      3.79 o
  -2   6   7        0.00        0.96      4.71 o
  -1   6   7       21.41       27.28      6.15 o
   0   6   7      177.79      191.31      8.56 o
   1   6   7      297.63      303.82      9.10 o
   2   6   7      181.63      173.36      6.87 o
   3   6   7      138.21      129.19      6.39 o
   4   6   7        4.75        3.43      4.18 o
   5   6   7       25.88       24.96      5.73 o
   6   6   7        2.43        2.51      5.16 o
  -7   7   7        5.92        4.18      7.17 o
  -6   7   7        0.14        1.36      5.06 o
  -5   7   7        0.02        0.51      4.21 o
  -4   7   7        8.20       10.28      5.85 o
  -3   7   7        5.43        9.04      6.25 o
  -2   7   7        6.88        5.36      5.57 o
  -1   7   7        0.51        3.44      5.92 o
   0   7   7       42.48       47.94      7.11 o
   1   7   7       44.58       47.73      7.13 o
   2   7   7        4.79        3.87      6.18 o
   3   7   7        0.08        1.33      6.66 o
   4   7   7        4.97        3.67      6.83 o
   5   7   7       19.05       16.57      7.02 o
  -5   8   7        1.13        3.16      5.99 o
  -4   8   7        0.94        2.06      4.33 o
  -3   8   7        2.72        8.54      7.27 o
  -2   8   7       13.46       12.03      6.56 o
  -1   8   7       23.63       29.74      9.44 o
   0   8   7        0.74       -0.66      5.67 o
   1   8   7       13.70       16.34     11.61 o
   2   8   7        0.06        7.81      7.47 o
   3   8   7       10.73        6.04      7.14 o
 -10   0   8        7.32        8.78      7.97 o
  -9   0   8        0.73        0.28      3.93 o
  -8   0   8       34.19       35.76      5.12 o
  -7   0   8       32.02       21.06      4.25 o
  -6   0   8        1.62        2.06      3.65 o
  -5   0   8       72.30       72.38      8.04 o
  -4   0   8       17.32       23.16      1.56 o
  -3   0   8      503.19      496.21      5.51 o
  -2   0   8     1790.48     1924.67     17.74 o
  -1   0   8        6.52        3.37      3.39 o
   0   0   8      669.63      657.56     30.50 o
   1   0   8        0.24        3.49      1.89 o
   2   0   8       34.75       38.08      2.90 o
   3   0   8     1307.82     1226.01     29.84 o
   4   0   8        1.79        1.52      3.94 o
   5   0   8      457.61      470.72     12.21 o
   6   0   8       71.95       68.81      6.46 o
   7   0   8      143.57      132.21     10.45 o
   8   0   8        7.45        0.80      6.63 o
 -10   1   8       15.87       14.61      4.54 o
  -9   1   8       33.91       36.13      4.85 o
  -8   1   8        2.66        4.03      2.75 o
  -7   1   8       54.43       44.67      3.74 o
  -6   1   8       37.84       36.05      1.81 o
  -5   1   8       33.11       38.85      2.93 o
  -4   1   8        1.49        0.67      1.30 o
  -3   1   8      318.16      332.55      4.14 o
  -2   1   8        9.91        4.81      1.09 o
  -1   1   8       73.21       79.25      4.24 o
   0   1   8     1911.21     2008.01     12.42 o
   1   1   8        6.61        5.94      2.29 o
   2   1   8       19.35       21.01      2.45 o
   3   1   8       35.60       39.26      7.36 o
   4   1   8      120.14      113.47      5.62 o
   5   1   8      199.40      190.63      7.28 o
   6   1   8      293.05      285.05      9.26 o
   7   1   8        6.47        7.64      3.78 o
   8   1   8        1.54       -0.22      4.19 o
 -10   2   8       25.49       22.13      4.97 o
  -9   2   8       46.47       56.75      5.53 o
  -8   2   8        0.63       -0.61      3.82 o
  -7   2   8      106.46       93.77      5.99 o
  -6   2   8       41.51       38.20      2.67 o
  -5   2   8      239.73      239.36      4.06 o
  -4   2   8      657.52      649.15      6.53 o
  -3   2   8       80.89       80.06      2.50 o
  -2   2   8      131.71      137.10      6.11 o
  -1   2   8        2.89        3.27      5.30 o
   0   2   8        1.49        1.16      2.32 o
   1   2   8       98.31      110.44      7.48 o
   2   2   8       16.67        9.72      6.98 o
   3   2   8        0.71        1.79      3.43 o
   4   2   8       26.11       32.14      4.05 o
   5   2   8        0.71        0.72      3.46 o
   6   2   8        2.06        4.50      3.96 o
   7   2   8        5.09        4.78      3.96 o
   8   2   8       15.65       12.70      5.22 o
 -10   3   8        8.08        1.89      4.99 o
  -9   3   8        6.05        3.83      4.11 o
  -8   3   8       39.45       32.11      4.80 o
  -7   3   8       46.66       39.37      4.43 o
  -6   3   8       32.54       35.43      1.94 o
  -5   3   8       96.49       97.54      3.31 o
  -4   3   8       14.14       17.21      2.35 o
  -3   3   8       77.87       78.62      5.15 o
  -2   3   8        0.08       -0.72      4.45 o
  -1   3   8      134.55      140.68      7.54 o
   0   3   8       25.70       37.79      5.61 o
   1   3   8      170.91      192.55      6.70 o
   2   3   8        1.75        1.60      4.05 o
   3   3   8       17.55        9.80      3.14 o
   4   3   8       48.32       39.56      4.20 o
   5   3   8       57.96       52.25      4.79 o
   6   3   8       93.86       87.36      6.00 o
   7   3   8        0.05        0.91      3.99 o
   8   3   8        0.25       -0.17      6.94 o
  -9   4   8        1.59        2.39      4.18 o
  -8   4   8        1.24        4.12      3.87 o
  -7   4   8       15.62       18.33      4.20 o
  -6   4   8       22.54       19.57      2.41 o
  -5   4   8       15.02       15.44      3.00 o
  -4   4   8        9.87       11.51      2.03 o
  -3   4   8       10.59       13.20      5.38 o
  -2   4   8       39.24       41.80      7.59 o
  -1   4   8       42.66       34.83      5.69 o
   0   4   8        3.40        1.63      5.27 o
   1   4   8       47.60       49.97      5.02 o
   2   4   8        0.01       -1.40      3.15 o
   3   4   8       46.62       43.19      4.36 o
   4   4   8        2.24        5.07      2.82 o
   5   4   8       50.21       48.41      4.55 o
   6   4   8        0.39        1.46      3.61 o
   7   4   8        0.07        3.12      4.39 o
  -8   5   8        0.00       -1.03      4.92 o
  -7   5   8        1.10       -1.19      3.44 o
  -6   5   8       73.06       72.21      4.39 o
  -5   5   8        0.01       -2.03      2.85 o
  -4   5   8        1.98        2.40      3.24 o
  -3   5   8        8.83        7.85      5.54 o
  -2   5   8      189.46      183.47      6.78 o
  -1   5   8       33.85       27.57      6.85 o
   0   5   8      224.84      211.35     20.62 o
   1   5   8      178.97      161.44      7.18 o
   2   5   8        7.78        8.13      3.34 o
   3   5   8       87.15       87.32      4.51 o
   4   5   8        2.28        4.48      2.66 o
   5   5   8        3.49        1.35      2.95 o
   6   5   8        0.57        0.97      5.04 o
   7   5   8        0.07       -3.59      7.22 o
  -8   6   8        0.04        6.47      7.05 o
  -7   6   8        3.36        5.33      3.95 o
  -6   6   8        0.06       -0.61      3.43 o
  -5   6   8       37.80       40.08      3.92 o
  -4   6   8       30.32       25.33      4.16 o
  -3   6   8        0.94        0.04      5.47 o
  -2   6   8       73.68       75.74      7.57 o
  -1   6   8       39.24       35.45      6.74 o
   0   6   8       15.00        8.04      3.80 o
   1   6   8        4.82        3.28      3.67 o
   2   6   8        5.19        6.48      3.42 o
   3   6   8        0.91       -0.47      3.43 o
   4   6   8       21.54       19.80      4.96 o
   5   6   8        0.32       -1.44      4.76 o
   6   6   8       22.10       14.78      6.81 o
  -6   7   8        0.04        6.60      6.30 o
  -5   7   8        1.67        2.37      3.97 o
  -4   7   8        0.12        4.54      5.13 o
  -3   7   8        3.82        4.38      6.11 o
  -2   7   8        7.36        8.82      5.74 o
  -1   7   8       38.04       40.65      7.59 o
   0   7   8      143.64      150.37     10.29 o
   1   7   8       89.89       86.54      8.27 o
   2   7   8        3.10        5.40      6.51 o
   3   7   8        4.79        2.96      6.35 o
   4   7   8        0.62        0.18      7.46 o
   5   7   8       12.27       21.69      6.28 o
  -4   8   8        4.52        9.59      6.05 o
  -3   8   8       13.41       14.36      6.58 o
  -2   8   8       20.73       21.76      7.54 o
  -1   8   8        5.79        6.88      6.23 o
   0   8   8        0.33       -3.38      5.93 o
   1   8   8        1.47       -0.19     11.74 o
   2   8   8        1.24        3.27      7.67 o
   3   8   8        3.54        4.44      7.20 o
 -10   1   9       15.50       15.21      4.91 o
  -9   1   9        0.85        4.00      4.15 o
  -8   1   9       41.62       39.11      3.86 o
  -7   1   9      130.44      137.51      5.41 o
  -6   1   9       14.69       11.51      4.52 o
  -5   1   9      130.86      139.14      4.80 o
  -4   1   9      114.25      111.87      2.84 o
  -3   1   9       26.87       23.55      1.72 o
  -2   1   9        0.39        2.20      0.86 o
  -1   1   9      731.65      779.87     37.25 o
   0   1   9      472.23      507.66      5.61 o
   1   1   9      409.11      409.63      7.35 o
   2   1   9       19.20       18.59      2.51 o
   3   1   9       54.85       55.09      6.54 o
   4   1   9      158.88      154.50      6.33 o
   5   1   9       70.84       72.18      5.17 o
   6   1   9       35.18       50.11      5.00 o
   7   1   9       40.13       38.37      5.18 o
   8   1   9        1.95        2.37      4.50 o
 -10   2   9       34.22       36.04      5.17 o
  -9   2   9       40.30       37.04      4.95 o
  -8   2   9       48.25       42.47      5.00 o
  -7   2   9        2.11        0.52      3.49 o
  -6   2   9       17.87       16.61      3.10 o
  -5   2   9      385.33      381.02      8.28 o
  -4   2   9      174.77      178.27      3.87 o
  -3   2   9       99.94      106.42      3.16 o
  -2   2   9      118.90      120.05      6.80 o
  -1   2   9      135.31      136.71      7.64 o
   0   2   9      137.05      149.61      5.09 o
   1   2   9       31.53       33.03      3.07 o
   2   2   9       80.17       80.09     10.95 o
   3   2   9       13.95       10.48      4.84 o
   4   2   9      170.94      160.22      7.04 o
   5   2   9       36.48       36.37      4.12 o
   6   2   9       47.88       39.40      4.97 o
   7   2   9       29.31       24.00      4.47 o
   8   2   9        1.40        0.23      4.12 o
  -9   3   9        2.09        1.27      3.86 o
  -8   3   9       14.82       10.10      4.13 o
  -7   3   9       33.12       22.24      4.23 o
  -6   3   9      284.80      293.56      5.53 o
  -5   3   9        6.93        6.88      1.92 o
  -4   3   9       33.44       32.14      2.42 o
  -3   3   9       65.43       66.02      5.03 o
  -2   3   9      258.51      281.54     13.26 o
  -1   3   9      110.46      118.30      7.79 o
   0   3   9      185.81      178.27      9.07 o
   1   3   9        0.22        0.33      3.15 o
   2   3   9       48.02       52.05      5.71 o
   3   3   9        3.27        6.32      4.00 o
   4   3   9       14.78       19.38      3.71 o
   5   3   9      128.66      113.63      6.42 o
   6   3   9        0.27        0.13      3.67 o
   7   3   9        9.30        4.63      4.01 o
  -9   4   9        6.80        9.49      4.73 o
  -8   4   9        1.31        6.23      4.01 o
  -7   4   9        0.21        1.59      3.81 o
  -6   4   9       24.15       22.77      3.14 o
  -5   4   9        2.96        1.49      3.32 o
  -4   4   9       17.52       16.59      2.69 o
  -3   4   9        5.26        0.93      5.36 o
  -2   4   9       59.23       55.20      6.46 o
  -1   4   9       61.22       46.62      7.06 o
   0   4   9        0.96        0.94      5.49 o
   1   4   9       11.61       13.22      4.04 o
   2   4   9       10.06       11.50      3.92 o
   3   4   9      177.50      169.84      9.30 o
   4   4   9      136.70      118.31      6.10 o
   5   4   9       10.45        6.48      3.47 o
   6   4   9       59.26       56.31      5.48 o
   7   4   9        0.39       -0.11      4.05 o
  -8   5   9        0.86        3.21      3.75 o
  -7   5   9        5.65        6.22      3.48 o
  -6   5   9       24.34       17.46      3.31 o
  -5   5   9        1.47        3.30      2.96 o
  -4   5   9        2.74        2.55      4.22 o
  -3   5   9       76.26       77.92      7.79 o
  -2   5   9      531.36      531.56     15.94 o
  -1   5   9       55.79       52.44      7.45 o
   0   5   9      230.32      243.93     11.43 o
   1   5   9       38.54       33.81      5.41 o
   2   5   9        2.22        4.44      3.26 o
   3   5   9        6.36        2.69      3.40 o
   4   5   9        9.97       13.08      2.85 o
   5   5   9        7.44        9.84      3.66 o
   6   5   9        0.29        2.91      5.92 o
  -7   6   9        0.73        1.69      3.88 o
  -6   6   9       37.20       35.57      4.16 o
  -5   6   9       36.62       30.93      4.45 o
  -4   6   9        1.36        2.69      3.30 o
  -3   6   9       53.57       43.92      7.30 o
  -2   6   9       80.14       74.70      8.56 o
  -1   6   9       17.40       19.93      6.57 o
   0   6   9       22.25       19.78      4.13 o
   1   6   9      181.62      181.22      8.61 o
   2   6   9        5.86        5.47      3.47 o
   3   6   9        0.91        0.24      3.64 o
   4   6   9       31.86       24.65      5.50 o
   5   6   9        3.27        4.47      4.31 o
  -6   7   9        0.88        4.17      5.06 o
  -5   7   9        9.46       12.65      5.36 o
  -4   7   9        0.01       -0.14      5.19 o
  -3   7   9        0.33       -0.91      6.23 o
  -2   7   9        0.25        0.91      6.50 o
  -1   7   9      166.82      176.84     20.40 o
   0   7   9        6.73        7.86      6.19 o
   1   7   9        0.26        0.10      6.08 o
   2   7   9        2.64       10.07      9.30 o
   3   7   9        0.47        1.87      7.02 o
   4   7   9       19.23       20.74      7.36 o
  -4   8   9        3.83        3.22      5.50 o
  -3   8   9        2.09        2.50      7.59 o
  -2   8   9        1.23       -0.48      6.63 o
  -1   8   9       46.66       55.45     15.25 o
   0   8   9        1.60        6.06      6.49 o
   1   8   9       40.22       38.44     13.74 o
   2   8   9        0.74       -3.14      6.79 o
 -10   0  10        0.00        0.11      8.38 o
  -9   0  10       15.75       15.28      5.94 o
  -8   0  10       58.87       53.73      6.88 o
  -7   0  10      132.08      125.45     14.40 o
  -6   0  10      123.95      139.46     11.01 o
  -5   0  10      183.55      169.90     11.42 o
  -4   0  10        3.68        3.05      1.80 o
  -3   0  10      374.28      360.22     10.98 o
  -2   0  10      992.51     1080.59     16.47 o
  -1   0  10     1918.61     1997.46     32.80 o
   0   0  10      114.12      138.65     11.05 o
   1   0  10      212.95      200.10      9.02 o
   2   0  10      173.61      162.33      6.74 o
   3   0  10     1584.55     1606.54     36.97 o
   4   0  10     1191.96     1167.26     19.82 o
   5   0  10        0.99       -0.32      4.20 o
   6   0  10        2.63        0.27      4.70 o
   7   0  10       50.62       44.64      8.40 o
   8   0  10      125.40      136.32     16.19 o
 -10   1  10       26.24       28.17      5.05 o
  -9   1  10        7.38       10.17      4.26 o
  -8   1  10       23.42       23.89      3.40 o
  -7   1  10       45.06       46.96      3.84 o
  -6   1  10        5.43        4.45      3.49 o
  -5   1  10        0.08        0.20      1.48 o
  -4   1  10        4.17        2.04      1.64 o
  -3   1  10       24.46       26.60      1.55 o
  -2   1  10       94.39       95.96      4.64 o
  -1   1  10       15.29       19.05      3.89 o
   0   1  10       25.00       26.14      1.75 o
   1   1  10       39.65       39.61      2.85 o
   2   1  10       52.60       48.88      3.14 o
   3   1  10      644.27      623.25     12.72 o
   4   1  10        0.31       -0.48      3.85 o
   5   1  10      116.12      109.35      6.16 o
   6   1  10       57.67       47.54      5.18 o
   7   1  10        0.02        1.45      3.88 o
   8   1  10        4.55        9.01      4.42 o
 -10   2  10        3.16        3.16      4.17 o
  -9   2  10        0.36        0.40      4.06 o
  -8   2  10       11.85       10.59      3.99 o
  -7   2  10       16.77       16.16      3.98 o
  -6   2  10      104.31      114.76      7.84 o
  -5   2  10       25.18       23.49      2.53 o
  -4   2  10       87.71       83.03      3.38 o
  -3   2  10       60.09       58.81      3.06 o
  -2   2  10       60.91       58.83      4.02 o
  -1   2  10        1.40        2.14      2.11 o
   0   2  10      149.87      138.02      3.91 o
   1   2  10        5.12        8.34      2.88 o
   2   2  10        1.01        3.95      7.17 o
   3   2  10       72.07       64.58      6.57 o
   4   2  10       71.73       77.91      6.13 o
   5   2  10       19.19       18.74      4.08 o
   6   2  10        9.97        5.09      3.75 o
   7   2  10        5.18        7.36      4.13 o
  -9   3  10        0.01        4.76      4.19 o
  -8   3  10       46.58       50.59      5.29 o
  -7   3  10       35.52       39.63      4.62 o
  -6   3  10       44.77       43.86      3.31 o
  -5   3  10      222.56      210.97      5.27 o
  -4   3  10        0.39        0.72      2.37 o
  -3   3  10       45.59       46.21      4.57 o
  -2   3  10      355.25      350.30     12.07 o
  -1   3  10        1.30       -0.74      4.61 o
   0   3  10       42.93       44.83      4.25 o
   1   3  10      130.38      124.42      6.02 o
   2   3  10        7.17        5.55      3.34 o
   3   3  10       21.53       26.04      4.47 o
   4   3  10      193.32      190.26      7.37 o
   5   3  10       55.44       53.07      6.19 o
   6   3  10       18.12       10.71      4.23 o
   7   3  10        3.77        0.67      4.58 o
  -9   4  10        0.02        3.32      4.30 o
  -8   4  10       22.72       22.24      4.71 o
  -7   4  10        1.51        2.62      3.70 o
  -6   4  10       56.24       53.95      3.86 o
  -5   4  10       12.65       15.42      3.40 o
  -4   4  10      369.40      379.14      7.71 o
  -3   4  10      345.01      373.76     13.19 o
  -2   4  10      989.59     1026.65     38.57 o
  -1   4  10      119.11      119.86      9.32 o
   0   4  10        2.64        2.39      6.03 o
   1   4  10       10.72       11.73      4.32 o
   2   4  10       60.33       49.12      5.15 o
   3   4  10       25.81       28.14      3.57 o
   4   4  10        2.25        2.64      3.38 o
   5   4  10      174.97      153.72      7.67 o
   6   4  10       33.71       41.85      5.21 o
   7   4  10       11.30       11.17      4.45 o
  -8   5  10        4.05        4.15      4.16 o
  -7   5  10        3.33        1.36      3.48 o
  -6   5  10        0.87        1.16      2.77 o
  -5   5  10       46.15       34.70      4.34 o
  -4   5  10        6.97        3.46      4.36 o
  -3   5  10        0.96        0.65      5.21 o
  -2   5  10       68.54       63.74      7.44 o
  -1   5  10      383.55      387.31     14.33 o
   0   5  10       47.63       44.68      7.63 o
   1   5  10       38.77       34.62      5.74 o
   2   5  10       25.22       30.17      4.14 o
   3   5  10       13.33       10.42      3.71 o
   4   5  10       56.09       52.29      4.04 o
   5   5  10       37.04       38.86      4.83 o
   6   5  10       16.44       10.09      5.01 o
  -7   6  10        0.05        1.10      3.98 o
  -6   6  10        0.01        0.88      3.33 o
  -5   6  10       17.17       14.70      4.11 o
  -4   6  10        7.42        6.83      5.12 o
  -3   6  10        0.25       -0.61      5.61 o
  -2   6  10      152.55      172.75     10.92 o
  -1   6  10        8.05        1.97      6.52 o
   0   6  10       12.53       17.40      6.45 o
   1   6  10       11.75       11.61      3.81 o
   2   6  10        0.07       -0.20      3.54 o
   3   6  10        0.25        1.05      3.59 o
   4   6  10        8.47       11.89      3.91 o
   5   6  10        3.13        3.13      4.27 o
  -6   7  10       21.87       21.80      6.04 o
  -5   7  10       18.24       20.28      6.12 o
  -4   7  10        0.11        2.05      4.97 o
  -3   7  10        1.33        0.51      6.02 o
  -2   7  10        3.62        5.09      5.50 o
  -1   7  10        1.16       -0.79      6.14 o
   0   7  10       44.26       38.03      7.23 o
   1   7  10       14.79       11.32      5.40 o
   2   7  10        0.61        4.80      6.35 o
   3   7  10       16.81       13.87      7.25 o
  -3   8  10        0.52       -1.63      7.73 o
  -2   8  10       40.66       52.53      8.93 o
  -1   8  10       11.54       15.71      7.83 o
   0   8  10        2.33        2.78      6.86 o
   1   8  10        2.05        3.98      8.17 o
 -10   1  11        0.04       -0.64      4.61 o
  -9   1  11        0.20       -0.96      4.22 o
  -8   1  11        2.67        1.83      3.24 o
  -7   1  11        2.06        2.58      3.00 o
  -6   1  11        9.46        3.16      3.45 o
  -5   1  11       65.08       67.44      2.94 o
  -4   1  11      307.99      304.91      4.26 o
  -3   1  11       86.68       80.97      2.48 o
  -2   1  11        0.26        0.63      0.97 o
  -1   1  11       10.53       11.74      3.88 o
   0   1  11       32.17       36.91      2.90 o
   1   1  11      446.58      434.61      6.95 o
   2   1  11      134.37      124.07     12.93 o
   3   1  11      401.08      400.26     12.16 o
   4   1  11        0.36        2.68      3.93 o
   5   1  11       36.35       38.12      4.70 o
   6   1  11       77.56       78.35      6.26 o
   7   1  11        0.10       -1.20      4.09 o
  -9   2  11        1.50        3.05      3.92 o
  -8   2  11       33.31       32.46      4.61 o
  -7   2  11       27.44       26.76      3.33 o
  -6   2  11      100.35       97.23     10.97 o
  -5   2  11      197.12      175.59      6.46 o
  -4   2  11      231.30      226.83      6.08 o
  -3   2  11      224.86      224.45      4.17 o
  -2   2  11        1.08        1.52      1.71 o
  -1   2  11        1.20       -0.53      1.31 o
   0   2  11       58.35       51.69      5.06 o
   1   2  11        1.31        0.59      2.69 o
   2   2  11      214.87      205.06     16.19 o
   3   2  11        1.38        2.95      4.43 o
   4   2  11       81.22       79.51      6.23 o
   5   2  11       41.87       41.64      4.72 o
   6   2  11       22.97       13.23      3.94 o
   7   2  11        0.46       -2.37      4.37 o
  -9   3  11        0.02       -1.69      3.93 o
  -8   3  11       84.37       82.61      6.16 o
  -7   3  11       88.94       90.30      6.54 o
  -6   3  11       91.40       88.02      7.52 o
  -5   3  11        1.69        1.08      2.80 o
  -4   3  11      136.60      137.51      5.29 o
  -3   3  11      222.80      211.62      7.55 o
  -2   3  11        2.75        6.18      5.49 o
  -1   3  11       41.42       44.51      6.23 o
   0   3  11       30.80       31.70      4.13 o
   1   3  11        1.61        1.71      3.27 o
   2   3  11       11.24       10.32      4.81 o
   3   3  11        3.43        6.43      5.19 o
   4   3  11      144.38      155.19      8.69 o
   5   3  11       27.68       16.95      4.14 o
   6   3  11        8.48        6.38      4.04 o
   7   3  11       45.59       63.17      8.61 o
  -9   4  11        1.20       -3.57      5.26 o
  -8   4  11        0.77       -0.22      4.15 o
  -7   4  11        2.55       -0.18      3.93 o
  -6   4  11        1.68        0.78      3.60 o
  -5   4  11        4.04        3.27      3.20 o
  -4   4  11        0.21        1.39      3.95 o
  -3   4  11      467.31      485.91     22.52 o
  -2   4  11       24.79       23.88      5.91 o
  -1   4  11      323.68      306.85     12.37 o
   0   4  11        5.30        5.50      3.80 o
   1   4  11       10.52        9.70      3.79 o
   2   4  11       65.84       49.75      5.05 o
   3   4  11        0.03       -0.19      3.48 o
   4   4  11       68.87       58.67      5.18 o
   5   4  11        0.07        4.34      3.87 o
   6   4  11        5.33        4.17      4.15 o
  -8   5  11        0.38       -1.76      5.21 o
  -7   5  11        0.33        0.95      3.34 o
  -6   5  11       31.43       35.30      4.17 o
  -5   5  11        2.10        4.13      4.62 o
  -4   5  11       32.22       31.36      4.95 o
  -3   5  11        2.90        4.24      6.05 o
  -2   5  11       58.36       64.67     11.91 o
  -1   5  11       90.47       83.98     14.47 o
   0   5  11        0.50       -0.39      5.60 o
   1   5  11       17.97       20.61      4.50 o
   2   5  11        3.12        0.37      3.52 o
   3   5  11      132.41      118.30      6.69 o
   4   5  11        2.05        4.06      3.24 o
   5   5  11       94.04       83.52      7.99 o
  -7   6  11        0.21        0.97      5.52 o
  -6   6  11        1.75        0.88      3.77 o
  -5   6  11        0.60        0.50      3.81 o
  -4   6  11        0.74       -0.35      4.97 o
  -3   6  11       48.61       48.12      8.13 o
  -2   6  11        0.15       -0.13      5.48 o
  -1   6  11        1.73        1.60      6.19 o
   0   6  11       14.78       13.14      7.36 o
   1   6  11        0.06        0.17      3.70 o
   2   6  11       18.32       17.63      4.12 o
   3   6  11        0.86       -2.11      3.90 o
   4   6  11       15.49       13.12      4.46 o
  -5   7  11        0.35        2.64      5.76 o
  -4   7  11        3.65        2.08      5.18 o
  -3   7  11       10.95       15.07      7.10 o
  -2   7  11       42.61       43.73      7.94 o
  -1   7  11      127.81      134.58     11.28 o
   0   7  11       20.27       18.36      7.35 o
   1   7  11        0.41        4.13      4.79 o
   2   7  11        4.79       11.07      6.79 o
   3   7  11       48.23       57.98      8.79 o
  -2   8  11       15.65        8.25      7.61 o
  -1   8  11        7.97       18.39      8.03 o
   0   8  11        1.85        1.17      9.45 o
  -9   0  12       48.00       52.67      7.15 o
  -8   0  12        2.19        3.63      5.23 o
  -7   0  12       22.96       20.23      7.45 o
  -6   0  12      400.96      410.44     17.78 o
  -5   0  12      239.64      244.94     14.02 o
  -4   0  12        8.72        9.12      3.80 o
  -3   0  12      114.39      122.74      7.30 o
  -2   0  12      590.00      645.94     14.59 o
  -1   0  12       19.72       27.66      7.93 o
   0   0  12      132.85      109.04     11.09 o
   1   0  12      677.17      670.75     24.43 o
   2   0  12      844.34      895.01     29.71 o
   3   0  12     1673.71     1645.71     25.73 o
   4   0  12      476.84      473.01     15.01 o
   5   0  12       23.87       22.47      5.06 o
   6   0  12        4.24        2.22      5.30 o
   7   0  12       57.44       45.53     12.35 o
  -9   1  12        0.26       -1.38      5.03 o
  -8   1  12        2.38        4.58      3.46 o
  -7   1  12      229.26      230.88      8.26 o
  -6   1  12      109.75      110.13      8.04 o
  -5   1  12      232.29      244.93      5.99 o
  -4   1  12      177.99      168.29      4.04 o
  -3   1  12       43.04       40.33      2.46 o
  -2   1  12        8.77        3.73      4.52 o
  -1   1  12        8.57        7.60      3.98 o
   0   1  12       59.10       54.26      3.21 o
   1   1  12      800.34      792.88     14.90 o
   2   1  12      166.76      165.84     10.58 o
   3   1  12        0.50        0.62      4.16 o
   4   1  12        9.77        8.28      4.01 o
   5   1  12        3.48        2.39      3.67 o
   6   1  12       15.40       18.09      4.63 o
   7   1  12        2.03       10.56      4.37 o
  -9   2  12        0.94        0.37      5.00 o
  -8   2  12        0.22        0.68      4.68 o
  -7   2  12       26.87       28.70      4.31 o
  -6   2  12       43.18       42.41      4.32 o
  -5   2  12       57.90       59.50      3.98 o
  -4   2  12      165.28      154.89      4.44 o
  -3   2  12       11.32       10.40      1.68 o
  -2   2  12       15.14       13.42      1.13 o
  -1   2  12       40.70       33.89      6.34 o
   0   2  12       21.19       21.10      3.52 o
   1   2  12       20.54       19.09      4.28 o
   2   2  12        0.03       -0.62      8.07 o
   3   2  12        0.02        0.96      4.71 o
   4   2  12       53.74       52.22      5.84 o
   5   2  12       36.19       34.30      4.81 o
   6   2  12        8.08        9.14      4.02 o
   7   2  12       13.52       14.48      5.48 o
  -9   3  12        0.17        3.61      5.14 o
  -8   3  12      101.57       93.49      8.00 o
  -7   3  12        1.43        2.28      4.89 o
  -6   3  12       53.21       50.13      6.69 o
  -5   3  12      344.94      337.69      7.94 o
  -4   3  12       58.28       64.58      3.53 o
  -3   3  12      247.10      244.06      6.27 o
  -2   3  12       46.32       46.04      7.02 o
  -1   3  12       13.63       14.32      3.19 o
   0   3  12      124.69      119.62      5.62 o
   1   3  12        1.87        1.46      6.30 o
   2   3  12       31.97       23.77      5.25 o
   3   3  12        2.73        5.44      5.11 o
   4   3  12       66.30       62.23      7.16 o
   5   3  12        0.52        0.02      4.11 o
   6   3  12        1.75        6.78      4.21 o
  -8   4  12      169.34      180.31     10.69 o
  -7   4  12       18.09       11.78      5.13 o
  -6   4  12       14.76       22.14      5.94 o
  -5   4  12        2.82        6.72      3.17 o
  -4   4  12        1.00        0.14      3.94 o
  -3   4  12      779.95      771.05     17.47 o
  -2   4  12        5.99        6.28      5.99 o
  -1   4  12       10.63        2.79      6.06 o
   0   4  12        9.62       13.64      3.70 o
   1   4  12      194.39      188.64     11.82 o
   2   4  12        0.04        0.73      2.99 o
   3   4  12       77.50       64.49      5.46 o
   4   4  12       16.90       17.55      4.25 o
   5   4  12       72.35       61.55      5.65 o
   6   4  12        2.21        4.90      4.04 o
  -8   5  12        0.26       -0.83      6.38 o
  -7   5  12        9.54        8.28      3.91 o
  -6   5  12        0.96        2.08      3.98 o
  -5   5  12       11.26        8.89      4.66 o
  -4   5  12        4.75        7.94      4.15 o
  -3   5  12        0.88       -1.36      6.20 o
  -2   5  12        0.23        4.57      6.26 o
  -1   5  12       12.76       11.27      6.52 o
   0   5  12      125.43      141.96      7.77 o
   1   5  12        0.00       -0.24      4.04 o
   2   5  12       12.08        6.13      3.60 o
   3   5  12        9.71        6.38      3.37 o
   4   5  12       21.31       21.28      3.98 o
   5   5  12       21.69       32.18      6.26 o
  -6   6  12        7.05        8.20      4.74 o
  -5   6  12        0.63       -0.14      4.67 o
  -4   6  12        2.07        5.35      5.13 o
  -3   6  12        7.48        8.10      6.17 o
  -2   6  12       87.69       73.95      9.29 o
  -1   6  12        0.84       -1.88      6.28 o
   0   6  12       23.40       20.36      5.42 o
   1   6  12        6.35        5.12      3.85 o
   2   6  12        1.03        1.30      3.75 o
   3   6  12        2.32       -0.34      3.85 o
   4   6  12        0.01        2.37      4.17 o
  -5   7  12       12.80       10.02      6.03 o
  -4   7  12        7.22       10.56      5.97 o
  -3   7  12       11.33        4.31      6.96 o
  -2   7  12       35.31       28.70      7.52 o
  -1   7  12       36.48       57.57      9.24 o
   0   7  12       29.47       31.98      8.21 o
   1   7  12        7.42        4.73      5.27 o
   2   7  12       42.28       46.15      8.24 o
  -9   1  13        3.76        8.51      4.74 o
  -8   1  13       29.26       34.20      4.63 o
  -7   1  13        7.03        8.17      5.27 o
  -6   1  13      111.36      110.39      7.90 o
  -5   1  13        0.53        0.69      3.04 o
  -4   1  13        0.00        0.18      3.60 o
  -3   1  13        7.15        6.00      3.98 o
  -2   1  13       67.54       67.35      7.28 o
  -1   1  13       31.07       25.27      5.00 o
   0   1  13       80.95       83.75      3.50 o
   1   1  13      255.39      268.00     12.90 o
   2   1  13      368.78      350.74     14.87 o
   3   1  13      375.51      374.37     12.97 o
   4   1  13       11.18       13.75      5.24 o
   5   1  13        9.35        9.18      4.25 o
   6   1  13       15.26       17.44      4.78 o
  -9   2  13        5.75        8.87      5.76 o
  -8   2  13        0.20       -3.14      4.73 o
  -7   2  13       77.98       91.42     11.94 o
  -6   2  13        0.87       -0.78      4.09 o
  -5   2  13      194.28      200.46      7.54 o
  -4   2  13       43.86       37.68      4.39 o
  -3   2  13       22.86       20.79      4.50 o
  -2   2  13        0.02       -0.81      5.65 o
  -1   2  13      164.93      181.85      9.75 o
   0   2  13       91.63       90.80      4.90 o
   1   2  13       24.80       26.00      4.40 o
   2   2  13      146.43      177.39     15.46 o
   3   2  13        1.61        2.44      4.45 o
   4   2  13       24.15       17.74      4.98 o
   5   2  13       17.18       19.62      4.50 o
   6   2  13        8.12       16.17      4.37 o
  -9   3  13        1.93        4.99      5.25 o
  -8   3  13       69.40       62.13      7.41 o
  -7   3  13        9.60        6.09      7.91 o
  -6   3  13       21.02       20.89      9.99 o
  -5   3  13       55.54       53.99      4.77 o
  -4   3  13       40.67       37.67      3.76 o
  -3   3  13      344.45      343.03      9.35 o
  -2   3  13        6.29        4.30      5.78 o
  -1   3  13      131.53      122.04      9.64 o
   0   3  13      102.82      108.09      5.48 o
   1   3  13      245.67      233.52     12.04 o
   2   3  13       22.63       16.42      5.11 o
   3   3  13        8.22        7.38      4.78 o
   4   3  13        7.01        6.15      4.93 o
   5   3  13        2.76        2.80      3.88 o
   6   3  13        0.19       -1.15      4.60 o
  -8   4  13       37.74       36.73      6.99 o
  -7   4  13        8.77        4.31      4.93 o
  -6   4  13        6.04       12.06     10.12 o
  -5   4  13        7.80        8.95      4.13 o
  -4   4  13        0.13        1.63      2.99 o
  -3   4  13        9.92       11.20      4.02 o
  -2   4  13        3.32       -0.83      5.59 o
  -1   4  13       57.80       50.77      5.08 o
   0   4  13        3.86        3.74      3.37 o
   1   4  13        0.11        0.50      3.25 o
   2   4  13       34.96       33.64      4.99 o
   3   4  13       57.51       51.56      5.23 o
   4   4  13        0.40        0.05      3.68 o
   5   4  13       42.19       47.34      5.54 o
  -7   5  13        1.79       -0.18      5.01 o
  -6   5  13       15.88       16.81      9.19 o
  -5   5  13        4.81       -0.04      6.01 o
  -4   5  13        1.61        1.64      4.38 o
  -3   5  13        6.56        2.12      6.16 o
  -2   5  13       76.87       79.57      8.84 o
  -1   5  13      123.53      129.70     10.21 o
   0   5  13        9.84       10.94      4.30 o
   1   5  13       10.34        5.87      4.18 o
   2   5  13       23.47       19.12      3.99 o
   3   5  13        0.00       -0.52      4.08 o
   4   5  13        1.17        0.56      3.61 o
  -6   6  13        0.00        2.71      5.88 o
  -5   6  13        0.17        0.34      6.17 o
  -4   6  13        0.00        0.70      5.48 o
  -3   6  13        0.75        1.81      6.87 o
  -2   6  13       42.92       53.86      8.73 o
  -1   6  13        0.46       -4.81      6.99 o
   0   6  13       48.70       55.66      9.32 o
   1   6  13       18.31       19.90      5.19 o
   2   6  13       35.60       43.49      6.02 o
   3   6  13        0.42        1.22      4.44 o
  -4   7  13        0.08        2.79      6.91 o
  -3   7  13       16.94       13.01      7.56 o
  -2   7  13        9.51        3.89      7.84 o
  -1   7  13        0.53       -1.10      7.02 o
   0   7  13        1.15        0.92      7.64 o
   1   7  13        8.18        8.43      8.01 o
  -9   0  14        0.21        5.68      8.34 o
  -8   0  14       61.62       48.76      7.19 o
  -7   0  14       21.08       24.01      8.09 o
  -6   0  14      189.56      178.55     14.02 o
  -5   0  14       59.45       50.72      9.44 o
  -4   0  14      108.79      104.93      7.32 o
  -3   0  14      302.99      280.33     10.93 o
  -2   0  14        0.32       -0.37      5.13 o
  -1   0  14        8.67        3.61      8.42 o
   0   0  14        0.63        1.78      8.30 o
   1   0  14        0.05        2.99      8.85 o
   2   0  14        0.01        3.49      8.68 o
   3   0  14        4.16        4.14      8.68 o
   4   0  14        1.34       -2.13      9.66 o
   5   0  14       12.00       19.99      6.88 o
   6   0  14      103.47      100.42     14.65 o
  -9   1  14       12.95       11.00      5.44 o
  -8   1  14       12.23       10.91      5.16 o
  -7   1  14       20.10       20.43      5.58 o
  -6   1  14        0.49        2.16      4.75 o
  -5   1  14        0.11       -0.59      4.76 o
  -4   1  14       52.14       57.55      5.19 o
  -3   1  14       43.23       37.10      5.03 o
  -2   1  14        7.10        4.26      5.34 o
  -1   1  14       19.58       18.93      4.46 o
   0   1  14      148.07      156.55     13.05 o
   1   1  14        2.28       -0.45      2.86 o
   2   1  14      616.86      626.12     36.53 o
   3   1  14        6.64       12.31      4.93 o
   4   1  14       11.59       20.23      6.02 o
   5   1  14        0.59        0.47      5.02 o
   6   1  14       33.20       47.66      6.74 o
  -9   2  14        1.43        2.09      5.30 o
  -8   2  14        6.42        6.74      4.98 o
  -7   2  14       15.58       12.54      7.97 o
  -6   2  14       10.78        6.90      4.66 o
  -5   2  14       62.10       68.68      5.48 o
  -4   2  14       11.24        8.20      3.95 o
  -3   2  14        7.06        7.94      4.02 o
  -2   2  14        0.35        2.56      5.46 o
  -1   2  14       18.46       21.01      2.61 o
   0   2  14      248.78      268.44      8.10 o
   1   2  14       45.01       50.99      5.01 o
   2   2  14       56.36       42.18     11.07 o
   3   2  14        0.62        0.23      4.60 o
   4   2  14       45.39       48.35      5.83 o
   5   2  14       40.31       46.96      6.35 o
  -8   3  14        0.30        2.14      5.28 o
  -7   3  14        0.01       -4.07      9.90 o
  -6   3  14       44.50       35.51     10.22 o
  -5   3  14        1.62        2.36      3.80 o
  -4   3  14      120.00      108.65      9.24 o
  -3   3  14       32.51       22.08      6.17 o
  -2   3  14       12.68       14.73      6.15 o
  -1   3  14       10.39       16.10      5.76 o
   0   3  14      405.44      385.43     15.23 o
   1   3  14        0.06        1.78      3.71 o
   2   3  14       27.45       27.27      4.72 o
   3   3  14       49.07       38.72      6.55 o
   4   3  14        5.39        4.32      4.63 o
   5   3  14       14.00       15.28      5.44 o
  -8   4  14       89.60      102.08      9.03 o
  -7   4  14       37.10       33.77     11.70 o
  -6   4  14        3.53       -2.42      8.07 o
  -5   4  14       56.98       57.05     10.52 o
  -4   4  14       13.44       10.19      4.30 o
  -3   4  14       79.47       82.50      8.53 o
  -2   4  14      128.72      133.60     13.59 o
  -1   4  14      146.43      138.00     10.51 o
   0   4  14        5.49        6.60      6.55 o
   1   4  14       31.68       31.48      4.84 o
   2   4  14        2.58       -0.11      4.37 o
   3   4  14       38.29       52.74      6.73 o
   4   4  14        6.39        8.31      4.99 o
  -7   5  14        0.13       -0.18      6.66 o
  -6   5  14        5.31        6.42     10.81 o
  -5   5  14        1.82        5.85      5.88 o
  -4   5  14       10.06        9.02      6.01 o
  -3   5  14        0.03       -0.28      6.00 o
  -2   5  14        0.75        3.59      5.51 o
  -1   5  14       50.00       45.00      8.29 o
   0   5  14        9.45       14.39      6.11 o
   1   5  14       38.11       43.57      8.69 o
   2   5  14        0.06        0.33      4.13 o
   3   5  14       20.29       22.20      4.77 o
   4   5  14        0.94        3.60      5.52 o
  -5   6  14        0.81        1.78      6.37 o
  -4   6  14        0.54        2.76      6.68 o
  -3   6  14        4.58        3.71      5.98 o
  -2   6  14       34.12       38.65      7.68 o
  -1   6  14        7.72        8.34      7.06 o
   0   6  14        1.98        0.32      7.68 o
   1   6  14        0.49        3.69      4.83 o
   2   6  14        5.00        6.36      5.37 o
  -2   7  14       23.22       23.45      8.05 o
  -1   7  14        7.45        2.70      7.51 o
  -9   1  15        0.61        4.53      8.95 o
  -8   1  15        7.29        4.40      7.41 o
  -7   1  15        3.20        1.36      5.28 o
  -6   1  15       25.99       21.21      5.79 o
  -5   1  15        5.73        7.27      5.13 o
  -4   1  15       69.38       73.07      5.83 o
  -3   1  15      117.79      110.19      6.89 o
  -2   1  15        5.98        4.90      5.61 o
  -1   1  15        0.00        0.85      4.52 o
   0   1  15        5.38        7.46      6.08 o
   1   1  15       97.52       93.53      9.51 o
   2   1  15       21.99       12.64      8.21 o
   3   1  15        4.30       10.16     10.17 o
   4   1  15       11.47       11.41      9.13 o
   5   1  15        0.07        2.66      5.83 o
  -8   2  15        1.05       -2.90      8.54 o
  -7   2  15        0.28       -3.53      8.90 o
  -6   2  15       63.18       56.65      7.05 o
  -5   2  15        3.18        9.19      5.11 o
  -4   2  15        0.55       -0.05      4.01 o
  -3   2  15        2.66        3.71      3.71 o
  -2   2  15      146.50      134.78     12.94 o
  -1   2  15        5.10       11.62      5.77 o
   0   2  15      493.88      480.20     16.33 o
   1   2  15       11.84        2.83      8.08 o
   2   2  15        7.01       -1.88     10.34 o
   3   2  15        8.46        9.52      8.46 o
   4   2  15       14.68       21.58      6.07 o
   5   2  15       46.74       62.57      7.32 o
  -8   3  15        2.08        1.08      5.27 o
  -7   3  15        2.19        3.29     10.04 o
  -6   3  15        0.03        0.13      8.53 o
  -5   3  15      152.46      167.37      9.41 o
  -4   3  15       72.54       77.12      6.24 o
  -3   3  15        2.90        3.78      5.45 o
  -2   3  15        2.53        8.06      5.43 o
  -1   3  15        1.86        2.83      5.97 o
   0   3  15       14.79        6.46      6.12 o
   1   3  15        2.62        0.81      6.64 o
   2   3  15       10.76       10.19      5.95 o
   3   3  15        1.17        4.42     10.46 o
   4   3  15        2.52        4.47      6.60 o
  -7   4  15        0.61        1.29      8.71 o
  -6   4  15        0.02        7.56      9.20 o
  -5   4  15        3.93        3.95      7.88 o
  -4   4  15       17.52       21.61      6.21 o
  -3   4  15        0.75        1.19      6.13 o
  -2   4  15       48.46       44.43      7.81 o
  -1   4  15        7.23        4.64      6.57 o
   0   4  15        9.89       13.72      6.53 o
   1   4  15        1.98        1.48      6.90 o
   2   4  15        9.35        6.32      6.93 o
   3   4  15        0.10        0.75      5.34 o
   4   4  15        0.01        1.42      5.21 o
  -6   5  15        3.25        0.93      8.80 o
  -5   5  15        2.49       -1.73      9.37 o
  -4   5  15       33.29       33.23      7.67 o
  -3   5  15        3.61        0.58      6.35 o
  -2   5  15        2.58        6.59      6.65 o
  -1   5  15       38.40       39.63      8.69 o
   0   5  15        7.94        9.41      7.28 o
   1   5  15        1.10        6.80      6.93 o
   2   5  15       11.59        5.80      7.87 o
   3   5  15        0.05        0.62      6.47 o
  -4   6  15        0.01        1.83      7.04 o
  -3   6  15       20.50       31.18      7.97 o
  -2   6  15        6.04        4.18      7.70 o
  -1   6  15       30.21       39.50      9.06 o
   0   6  15       18.33       17.37      7.34 o
   1   6  15       28.90       34.96      9.01 o
  -8   0  16        6.77        6.83      6.95 o
  -7   0  16        5.21        6.71      8.79 o
  -6   0  16        0.54        5.25      6.86 o
  -5   0  16        7.26        4.20      6.77 o
  -4   0  16        0.01       -1.35      4.82 o
  -3   0  16       89.39       78.51      7.30 o
  -2   0  16        0.06        0.56      5.10 o
  -1   0  16       33.14       30.45      9.89 o
   0   0  16       22.25       13.09      9.38 o
   1   0  16        6.54        8.66      9.72 o
   2   0  16        0.04       -4.89     10.14 o
   3   0  16        7.75        3.53     10.44 o
   4   0  16        5.38       11.48     11.08 o
  -8   1  16        2.63        0.57      8.38 o
  -7   1  16        0.25        2.34      5.03 o
  -6   1  16        4.27        3.01      5.80 o
  -5   1  16        3.50        2.97      5.16 o
  -4   1  16       57.21       54.36      5.36 o
  -3   1  16        9.26        9.30      4.22 o
  -2   1  16       40.14       31.27      6.41 o
  -1   1  16       22.70       12.84      5.76 o
   0   1  16      113.31      111.51     14.42 o
   1   1  16       26.71       23.37      9.03 o
   2   1  16        6.16        0.89     10.28 o
   3   1  16       15.04       19.27      9.56 o
   4   1  16        8.15       20.14     11.14 o
  -8   2  16        6.94        0.50     10.03 o
  -7   2  16       35.71       25.19      9.92 o
  -6   2  16       38.28       42.62      6.69 o
  -5   2  16        4.92        9.70      5.90 o
  -4   2  16       72.24       71.73      5.99 o
  -3   2  16        0.64        0.65      4.48 o
  -2   2  16      110.27       93.75      9.12 o
  -1   2  16       78.55       77.06      8.66 o
   0   2  16       16.25       12.99      7.70 o
   1   2  16       59.20       32.90     10.96 o
   2   2  16        8.18        3.87     10.07 o
   3   2  16       31.11       34.66     11.89 o
   4   2  16       83.85      115.03     11.30 o
  -7   3  16        0.44        2.08      8.50 o
  -6   3  16       22.63       20.22      8.58 o
  -5   3  16       61.21       56.41      6.94 o
  -4   3  16       26.95       29.29      6.18 o
  -3   3  16        3.59        1.65      4.68 o
  -2   3  16       31.01       28.95      6.66 o
  -1   3  16        5.82        1.94      6.28 o
   0   3  16       60.22       51.63     12.04 o
   1   3  16       40.44       44.08      8.52 o
   2   3  16        0.06       -1.09      6.19 o
   3   3  16        3.99        5.68     11.25 o
   4   3  16        0.03        1.69      9.01 o
  -7   4  16        6.28        9.98     10.64 o
  -6   4  16        5.96        7.40      9.96 o
  -5   4  16        5.10        3.91      9.93 o
  -4   4  16        0.40        0.42      6.82 o
  -3   4  16        3.25        1.86      5.70 o
  -2   4  16        1.01        2.89      6.05 o
  -1   4  16       40.08       47.62      8.23 o
   0   4  16        4.93        4.64      6.76 o
   1   4  16       10.91       17.19      7.65 o
   2   4  16       11.74        5.77      6.75 o
   3   4  16        2.57       -4.04      5.20 o
  -5   5  16       31.63       37.88     13.57 o
  -4   5  16        4.37        5.80      6.58 o
  -3   5  16        1.62        4.03      7.95 o
  -2   5  16        3.37        0.68      7.15 o
  -1   5  16        2.70        6.78      7.07 o
   0   5  16        1.72        4.71      7.02 o
   1   5  16        1.10        3.43      7.09 o
   2   5  16       29.90       28.18     12.15 o
  -3   6  16        0.28        0.56      6.41 o
  -2   6  16       26.36       24.34      8.14 o
  -1   6  16        3.24        0.19      7.34 o
  -8   1  17        0.04       -1.29      8.71 o
  -7   1  17       28.72       20.84      6.39 o
  -6   1  17        0.80       -2.40      6.44 o
  -5   1  17       24.27       24.01      6.44 o
  -4   1  17        5.06        4.23      4.42 o
  -3   1  17       48.62       41.98      5.73 o
  -2   1  17       44.29       41.52      5.96 o
  -1   1  17        5.21       -0.48      5.84 o
   0   1  17       27.20       21.40     10.66 o
   1   1  17        1.79        0.47     10.16 o
   2   1  17       14.03       24.79     12.29 o
   3   1  17        0.10        0.65     10.88 o
  -7   2  17       10.73       17.01     10.09 o
  -6   2  17       44.76       50.32      6.86 o
  -5   2  17       71.94       69.26      8.35 o
  -4   2  17       14.68       15.57      4.83 o
  -3   2  17        4.45        5.08      4.82 o
  -2   2  17       15.99       18.74      5.94 o
  -1   2  17      154.24      153.72     11.55 o
   0   2  17        6.57        8.01      7.62 o
   1   2  17       38.67       33.48      8.13 o
   2   2  17        0.54        3.76     10.45 o
   3   2  17       19.03       24.90     12.81 o
  -7   3  17       18.97       16.29     10.30 o
  -6   3  17        1.36        1.56      8.63 o
  -5   3  17        0.02        1.35      8.90 o
  -4   3  17        0.23       -0.01      4.65 o
  -3   3  17       40.56       50.51      6.19 o
  -2   3  17        2.65        4.96      6.28 o
  -1   3  17       24.99       21.95      6.75 o
   0   3  17        9.63        9.44      7.06 o
   1   3  17        0.35        3.15      6.46 o
   2   3  17        0.74        1.44      6.42 o
   3   3  17       73.96      101.26     11.24 o
  -6   4  17        4.01        5.42      9.30 o
  -5   4  17       17.41       12.83     10.51 o
  -4   4  17        2.96        6.46      6.52 o
  -3   4  17        4.19        4.56      7.34 o
  -2   4  17        1.96        1.13      7.52 o
  -1   4  17        0.33        3.70      7.20 o
   0   4  17        0.23       -1.24      7.72 o
   1   4  17        3.30        1.57      6.88 o
   2   4  17       15.06       16.97      7.58 o
  -4   5  17        6.99       -2.45      6.80 o
  -3   5  17        0.29        0.48      6.90 o
  -2   5  17        9.11       10.27      6.64 o
  -1   5  17       19.54       19.30      7.53 o
   0   5  17        0.96        2.02      7.84 o
  -7   0  18       17.82       18.55      8.62 o
  -6   0  18       15.52       14.28      9.11 o
  -5   0  18        6.91       15.97      7.76 o
  -4   0  18        7.27       10.41      7.15 o
  -3   0  18       15.52        9.67      6.06 o
  -2   0  18        0.12       -0.95      6.04 o
  -1   0  18       22.53       16.54      7.16 o
   0   0  18        0.63        2.83      9.72 o
   1   0  18        3.50        9.22     10.57 o
   2   0  18        2.39       -6.81     11.61 o
   3   0  18       14.77       20.54     10.57 o
  -7   1  18       11.19       19.18     10.29 o
  -6   1  18        7.51        9.79      6.55 o
  -5   1  18        0.20        0.11      5.93 o
  -4   1  18        0.51       -1.15      5.97 o
  -3   1  18        0.21        2.09      4.67 o
  -2   1  18       18.17        9.94      5.05 o
  -1   1  18        1.65        4.50      6.45 o
   0   1  18        7.65        9.64      7.52 o
   1   1  18        0.30        2.27     10.34 o
   2   1  18        1.54        2.63      9.54 o
   3   1  18       30.50       50.46     12.24 o
  -7   2  18        0.06       -0.75     10.31 o
  -6   2  18       15.50        6.88      9.99 o
  -5   2  18       14.43       20.63      6.19 o
  -4   2  18       34.45       31.18      6.79 o
  -3   2  18       26.74       30.70      5.69 o
  -2   2  18        3.44        1.65      6.62 o
  -1   2  18       29.30       31.29      7.56 o
   0   2  18       52.45       49.23      8.25 o
   1   2  18        0.07       -1.48      7.71 o
   2   2  18        0.24        4.32     10.09 o
  -6   3  18        9.45       10.09      8.73 o
  -5   3  18       30.61       41.35     12.71 o
  -4   3  18        0.59        8.61      6.02 o
  -3   3  18       15.25       12.06      5.29 o
  -2   3  18       70.02       61.40      8.80 o
  -1   3  18        7.37        4.09      7.94 o
   0   3  18        5.50        5.33      7.07 o
   1   3  18       21.43       23.31      7.56 o
   2   3  18        0.55        6.67      6.95 o
  -4   4  18        2.96       -0.85      9.49 o
  -3   4  18        0.00        4.45      5.37 o
  -2   4  18        2.08        5.28      9.73 o
  -1   4  18        1.44        0.64      8.30 o
   0   4  18        0.05       -0.23      7.50 o
   1   4  18        9.75       14.03      9.08 o
  -6   1  19       12.61       10.20      5.95 o
  -5   1  19        9.83       13.44      7.00 o
  -4   1  19       23.39       22.74      6.90 o
  -3   1  19       24.57       20.64      5.64 o
  -2   1  19        6.94       10.92      5.15 o
  -1   1  19       19.47       10.95      7.70 o
   0   1  19        0.39       -1.68      7.41 o
   1   1  19        0.20       -4.88     11.09 o
   2   1  19       12.92       16.35     12.18 o
  -6   2  19        0.64        0.28     11.09 o
  -5   2  19        1.96       -2.25      6.71 o
  -4   2  19        0.62       -0.58      6.46 o
  -3   2  19       39.52       34.38      6.14 o
  -2   2  19        5.93        9.61      7.28 o
  -1   2  19       69.78       69.10      9.68 o
   0   2  19        9.11       10.60      6.47 o
   1   2  19        3.52       13.08      8.16 o
  -5   3  19       10.12        4.48     10.26 o
  -4   3  19        5.66        2.86      6.84 o
  -3   3  19       18.16       23.70      5.94 o
  -2   3  19       45.50       46.57      8.74 o
  -1   3  19        3.30       -2.86      7.48 o
   0   3  19       10.63       11.28      7.43 o
  -3   4  19       13.51       14.44     11.78 o
  -2   4  19        0.93        7.77     10.50 o
  -5   0  20        6.44        6.56      9.31 o
  -4   0  20       24.64       45.70     11.94 o
  -3   0  20        7.24        4.00      9.08 o
  -2   0  20        8.61        6.48      6.84 o
  -1   0  20        7.24        8.19      7.91 o
   0   0  20        3.79       15.25     11.51 o
  -5   1  20        1.20        4.61      6.83 o
  -4   1  20       15.99       19.95      7.73 o
  -3   1  20        1.27        4.49      5.05 o
  -2   1  20        4.43        7.97      5.31 o
  -1   1  20        0.30       -3.17      8.05 o
   0   1  20        5.52        1.97      8.02 o
  -4   2  20       18.72       15.04      7.10 o
  -3   2  20        1.25       -0.62      5.32 o
  -2   2  20       22.67       12.81      5.22 o
  -1   2  20        0.23        1.16      7.55 o
   0   2  20        1.92        7.00      9.78 o
 
